# Supplementary material for: 2-Bromo-4-chloro-6-[(E)-o-tolyl­imino­meth­yl]phenol
Source: Acta Crystallogr Sect E Struct Rep Online. 2010 Sep 30;66(Pt 10):o2689. doi: 10.1107/S1600536810037931 (PMC2983373; doi:10.1107/S1600536810037931)
Supplement: Supplementary file 2 [file e-66-o2689-Isup2.hkl]

# 
# h,k,l, Fc-squared, Fo-squared, sigma(Fo-squared) and status flag 
# 
data_I
_shelx_title ' 100903g in P2(1)2(1)2(1)' 
_shelx_refln_list_code          4 
_shelx_F_calc_maximum      179.64 
_exptl_crystal_F_000       648.00 
_reflns_d_resolution_high  0.8404 
 
loop_ 
 _symmetry_equiv_pos_as_xyz 
 'x, y, z' 
 '-x+1/2, -y, z+1/2' 
 '-x, y+1/2, -z+1/2' 
 'x+1/2, -y+1/2, -z' 
 
_cell_length_a     7.5388 
_cell_length_b    12.2452 
_cell_length_c    14.2440 
_cell_angle_alpha  90.000 
_cell_angle_beta   90.000 
_cell_angle_gamma  90.000 
 
_shelx_F_squared_multiplier     1.000 
 
loop_ 
 _refln_index_h 
 _refln_index_k 
 _refln_index_l 
 _refln_F_squared_calc 
 _refln_F_squared_meas 
 _refln_F_squared_sigma 
 _refln_observed_status 
   2   0   0      302.50      384.30     21.47 o 
   4   0   0       44.85       52.19     14.71 o 
   6   0   0      150.14      149.14     24.85 o 
   8   0   0       99.57       96.57     33.09 o 
   1   1   0     1258.26     1306.95     27.73 o 
   2   1   0    29214.84    26521.97   1350.75 o 
   3   1   0      341.43      367.17     33.53 o 
   4   1   0     2773.58     2656.16     96.23 o 
   5   1   0      899.77      890.12     35.54 o 
   6   1   0      602.64      607.54     31.08 o 
   7   1   0       84.42       92.48     20.96 o 
   8   1   0       43.74       53.44     22.30 o 
   0   2   0      117.73      141.22      6.60 o 
   1   2   0     7623.91     7495.88    153.92 o 
   2   2   0     3807.70     3910.10    107.83 o 
   3   2   0       19.27       25.21      5.47 o 
   4   2   0       31.80       28.58      7.65 o 
   5   2   0      429.38      415.96     23.43 o 
   6   2   0       95.84       95.56     12.72 o 
   7   2   0       89.47       98.26     20.71 o 
   1   3   0     7578.21     7975.75    272.96 o 
   2   3   0       15.85       21.45      3.95 o 
   3   3   0      466.94      429.61     17.87 o 
   4   3   0      814.20      797.01     24.68 o 
   5   3   0     1305.12     1259.41     52.88 o 
   6   3   0       14.81       57.39     22.35 o 
   7   3   0      342.29      480.75     50.99 o 
   8   3   0        5.29      -28.70     46.28 o 
   0   4   0     3522.05     3677.56    108.52 o 
   1   4   0     1635.20     1568.97     34.31 o 
   2   4   0     5426.62     5589.83    116.26 o 
   3   4   0      445.52      448.86     28.22 o 
   4   4   0      103.92       86.65      8.72 o 
   5   4   0      445.12      441.50     19.67 o 
   6   4   0      120.32      141.49     25.40 o 
   7   4   0       90.53       90.98     35.99 o 
   8   4   0        8.69       38.10     48.81 o 
   1   5   0     1174.17     1295.28     29.44 o 
   2   5   0     7835.01     8428.56    174.15 o 
   3   5   0     1085.72     1098.75     26.85 o 
   4   5   0      797.54      815.72     25.77 o 
   5   5   0      148.33      123.72     18.23 o 
   6   5   0      548.80      611.16     52.91 o 
   7   5   0       32.06       -9.34     34.19 o 
   8   5   0       38.46       42.97     41.29 o 
   0   6   0    17994.01    18811.46    544.70 o 
   1   6   0      896.78      869.30     21.77 o 
   2   6   0       16.88       24.57      5.99 o 
   3   6   0      381.43      369.10     13.83 o 
   4   6   0      254.35      226.81     14.59 o 
   5   6   0       30.07       55.06     24.06 o 
   6   6   0       20.57        2.46     28.10 o 
   7   6   0       28.91       23.74     32.58 o 
   8   6   0       26.53      -10.95     39.97 o 
   1   7   0      785.83      817.92     21.93 o 
   2   7   0      151.69      152.06     10.76 o 
   3   7   0     1095.38     1170.08     29.65 o 
   4   7   0       62.91       63.33     21.66 o 
   5   7   0      581.53      613.53     47.64 o 
   6   7   0      107.40      148.00     31.85 o 
   7   7   0      107.83      143.77     40.60 o 
   0   8   0      285.82      247.23     17.38 o 
   1   8   0     3229.81     3243.34     70.73 o 
   2   8   0      502.16      465.00     16.66 o 
   3   8   0      291.98      293.12     16.47 o 
   4   8   0      108.36       58.91     15.53 o 
   5   8   0        0.17       -2.24     25.00 o 
   6   8   0       39.42       74.41     31.70 o 
   7   8   0       77.84      127.23     40.50 o 
   1   9   0      790.18      819.06     23.79 o 
   2   9   0        2.49       -7.32      8.33 o 
   3   9   0       37.78       41.11     14.97 o 
   4   9   0      148.36      180.07     28.70 o 
   5   9   0      505.12      476.77     47.86 o 
   6   9   0      149.09      189.17     38.29 o 
   7   9   0        0.75      -14.71     35.30 o 
   0  10   0      472.24      446.05     24.86 o 
   1  10   0       71.34       85.03     10.58 o 
   2  10   0      190.04      190.38     20.65 o 
   3  10   0        2.53      -18.82     18.04 o 
   4  10   0      368.81      292.65     36.56 o 
   5  10   0       10.83       29.45     27.94 o 
   6  10   0       20.98        3.19     32.83 o 
   1  11   0       54.20       53.05     13.60 o 
   2  11   0       38.17       78.03     29.19 o 
   3  11   0      110.07      109.61     21.54 o 
   4  11   0      177.30      142.19     31.98 o 
   5  11   0        1.17       -3.31     29.08 o 
   0  12   0      329.28      322.20     24.90 o 
   1  12   0      152.80      164.19     29.23 o 
   2  12   0       13.63       24.73     29.41 o 
   3  12   0        2.97      -19.78     19.18 o 
   4  12   0       12.44       37.25     34.76 o 
   5  12   0       35.07       22.16     30.21 o 
   1  13   0        0.31      -12.87     20.63 o 
   2  13   0       35.84       30.61     21.73 o 
   3  13   0       73.13      100.10     24.61 o 
   4  13   0       28.59      -28.98     33.40 o 
   1  14   0       31.40       25.86     30.59 o 
   2  14   0      231.82      218.82     27.65 o 
   1   0   1     4445.89     4372.75    105.77 o 
   2   0   1     9279.65     9504.31    281.55 o 
   3   0   1     3224.85     3205.52     98.39 o 
   4   0   1     2064.79     2086.18     67.68 o 
   5   0   1       27.99       30.90     13.06 o 
   6   0   1      267.37      259.34     21.17 o 
   7   0   1       83.05       90.21     20.23 o 
   8   0   1        0.37      -22.89     27.59 o 
  -8   1   1       75.80       94.10     26.35 o 
  -7   1   1      123.52      127.57     20.95 o 
  -6   1   1      332.92      330.71     24.42 o 
  -5   1   1      805.13      801.90     33.54 o 
  -4   1   1     3428.91     3429.37    106.56 o 
  -3   1   1     4702.70     4532.52    137.28 o 
  -2   1   1    17812.17    17210.43    406.93 o 
  -1   1   1      326.24      308.61      9.05 o 
   0   1   1      520.74      508.36     15.97 o 
   1   1   1      315.85      321.42     11.39 o 
   2   1   1    17018.06    16859.19    490.49 o 
   3   1   1     4611.96     4413.56    193.21 o 
   4   1   1     4086.92     4096.67    126.41 o 
   5   1   1      907.03      892.43     59.84 o 
   6   1   1      251.44      246.90     21.48 o 
   7   1   1      102.19      157.25     30.28 o 
   8   1   1       78.96       86.72     31.66 o 
  -8   2   1       53.71       57.65     32.52 o 
  -7   2   1       18.36       -2.34     14.87 o 
  -6   2   1      404.83      387.40     22.00 o 
  -5   2   1      592.55      541.63     27.07 o 
  -4   2   1      364.35      704.07    403.53 o 
  -3   2   1      482.76      446.21     15.75 o 
  -2   2   1    14292.91    14173.52    262.49 o 
  -1   2   1     4737.15     4846.12    108.28 o 
   0   2   1    19259.91    17443.17    356.35 o 
   1   2   1     4724.53     4938.46    146.71 o 
   2   2   1    14787.97    15041.08    426.57 o 
   3   2   1      482.25      459.69     18.54 o 
   4   2   1      511.53      521.80     22.08 o 
   5   2   1      669.90      639.48     37.87 o 
   6   2   1      449.48      466.46     26.15 o 
   7   2   1       32.97       29.11     26.71 o 
   8   2   1       36.49       49.34     30.53 o 
  -8   3   1       62.02      122.52     46.85 o 
  -7   3   1      139.54      141.64     23.99 o 
  -6   3   1      454.19      501.44     24.06 o 
  -5   3   1       18.42       14.91      8.09 o 
  -4   3   1     5327.99     5269.26    139.77 o 
  -3   3   1       44.77       65.57      8.60 o 
  -2   3   1     1118.87     1114.09     30.75 o 
  -1   3   1     2564.73     2571.54     82.14 o 
   0   3   1     1479.55     1504.84     32.28 o 
   1   3   1     2512.26     2543.44     53.97 o 
   2   3   1     1085.10     1132.81     36.94 o 
   3   3   1       89.32       93.43     10.34 o 
   4   3   1     5309.91     5472.97    163.00 o 
   5   3   1        8.11       10.21     11.30 o 
   6   3   1      457.43      468.80     26.73 o 
   7   3   1      126.05      128.62     28.57 o 
  -8   4   1       16.41       28.32     37.66 o 
  -7   4   1       59.27       63.90     33.62 o 
  -6   4   1      360.10      337.88     27.22 o 
  -5   4   1      658.08      657.55     25.45 o 
  -4   4   1        9.29       10.78      6.71 o 
  -3   4   1      448.16      433.45     12.66 o 
  -2   4   1     2075.21     2092.21     45.86 o 
  -1   4   1     6115.87     5984.26    117.55 o 
   0   4   1     4376.32     4296.10     89.35 o 
   1   4   1     5064.18     5304.65    117.75 o 
   2   4   1     2222.59     2203.70     54.83 o 
   3   4   1      555.95      555.54     21.05 o 
   4   4   1        0.45        3.24      9.56 o 
   5   4   1      656.16      665.10     29.50 o 
   6   4   1      321.63      322.33     33.37 o 
   7   4   1       31.22       34.70     38.23 o 
   8   4   1       20.51       27.09     56.16 o 
  -8   5   1       24.75       31.63     41.01 o 
  -7   5   1      237.92      279.14     42.68 o 
  -6   5   1       71.99       69.14     26.36 o 
  -5   5   1      981.58      971.22     59.13 o 
  -4   5   1      471.69      507.43     18.32 o 
  -3   5   1     1352.22     1349.28     34.77 o 
  -2   5   1       81.97       84.90      6.04 o 
  -1   5   1      232.27      230.22     11.89 o 
   0   5   1      424.45      406.69     12.03 o 
   1   5   1      363.57      381.73     11.69 o 
   2   5   1       59.84       59.46      6.41 o 
   3   5   1     1402.56     1434.71     38.46 o 
   4   5   1      417.64      447.14     19.04 o 
   5   5   1      928.21      992.48     32.26 o 
   6   5   1       82.83       62.21     17.62 o 
   7   5   1      225.20      306.83     48.74 o 
   8   5   1       21.96        2.94     53.70 o 
  -8   6   1       30.54       50.26     43.00 o 
  -7   6   1       12.04       -7.04     32.20 o 
  -6   6   1      150.00      139.07     32.14 o 
  -5   6   1       31.49       40.03     23.99 o 
  -4   6   1      155.95      166.61     16.98 o 
  -3   6   1      801.68      821.45     21.24 o 
  -2   6   1      325.72      322.06     12.89 o 
  -1   6   1     2686.81     2704.66     57.18 o 
   0   6   1     7124.06     7482.78    155.13 o 
   1   6   1     2561.94     2596.50     57.48 o 
   2   6   1      445.01      462.74     14.46 o 
   3   6   1      701.83      706.63     24.57 o 
   4   6   1      117.95      154.60     13.77 o 
   5   6   1       24.98       25.38     15.42 o 
   6   6   1      150.03       88.43     32.39 o 
   7   6   1        9.61       15.28     39.62 o 
   8   6   1       20.74       31.03     51.02 o 
  -7   7   1       28.73       16.23     33.50 o 
  -6   7   1      277.63      292.34     37.76 o 
  -5   7   1       67.70       87.95     25.57 o 
  -4   7   1     1221.65     1219.30     51.89 o 
  -3   7   1      723.08      769.56     38.71 o 
  -2   7   1     2460.04     2506.16     53.30 o 
  -1   7   1       82.62       83.95      7.40 o 
   0   7   1      936.26      935.42     23.83 o 
   1   7   1       54.04       59.71      7.39 o 
   2   7   1     2174.23     2308.35     53.52 o 
   3   7   1      750.20      791.82     39.07 o 
   4   7   1     1449.36     1489.51     48.87 o 
   5   7   1       46.29        5.49     24.25 o 
   6   7   1      237.70      239.08     39.12 o 
   7   7   1       30.34       33.34     37.09 o 
  -7   8   1       20.40       16.04     34.03 o 
  -6   8   1       31.77       32.11     31.03 o 
  -5   8   1       47.23       62.19     28.60 o 
  -4   8   1      109.86      117.52     18.86 o 
  -3   8   1       12.33       13.87     13.25 o 
  -2   8   1     1685.00     1665.96     39.66 o 
  -1   8   1      185.56      193.27     10.49 o 
   0   8   1     1250.37     1198.78     30.12 o 
   1   8   1      170.18      172.26     10.30 o 
   2   8   1     1685.09     1715.31     40.20 o 
   3   8   1        3.69        1.17      9.74 o 
   4   8   1      139.98      127.73     25.54 o 
   5   8   1       60.68       45.93     17.90 o 
   6   8   1       43.15       34.70     31.35 o 
   7   8   1       22.68       55.31     39.84 o 
  -7   9   1       17.01       31.63     31.32 o 
  -6   9   1      125.03       91.74     34.70 o 
  -5   9   1      225.44      249.05     35.39 o 
  -4   9   1      413.26      404.95     28.84 o 
  -3   9   1      197.59      192.45     18.98 o 
  -2   9   1      341.84      317.17     23.16 o 
  -1   9   1      125.65      146.56     10.51 o 
   0   9   1       12.00       19.20      8.31 o 
   1   9   1      124.29      132.68     10.80 o 
   2   9   1      302.12      306.49     15.51 o 
   3   9   1      164.40      166.32     17.31 o 
   4   9   1      476.13      429.38     41.29 o 
   5   9   1      259.92      166.69     25.29 o 
   6   9   1      125.36      152.20     33.27 o 
   7   9   1       15.67       -8.46     36.34 o 
  -6  10   1       21.88       21.34     32.71 o 
  -5  10   1       52.82       41.07     29.99 o 
  -4  10   1       42.28       50.38     27.26 o 
  -3  10   1      540.69      533.79     33.65 o 
  -2  10   1      321.25      308.50     37.46 o 
  -1  10   1     1058.77     1064.60     27.37 o 
   0  10   1       95.33      111.78     11.28 o 
   1  10   1      813.15      827.19     26.98 o 
   2  10   1      324.67      322.06     16.88 o 
   3  10   1      660.86      614.35     44.70 o 
   4  10   1       54.46       51.93     26.87 o 
   5  10   1       55.43       48.30     29.14 o 
   6  10   1       24.49       18.06     34.32 o 
  -5  11   1       87.92       72.11     32.08 o 
  -4  11   1       13.29       13.10     21.46 o 
  -3  11   1      236.66      267.40     25.25 o 
  -2  11   1       22.17        4.24     16.83 o 
  -1  11   1       21.97       31.43     15.92 o 
   0  11   1      507.70      482.54     20.09 o 
   1  11   1       25.17       35.62     11.26 o 
   2  11   1       26.68       21.49     18.24 o 
   3  11   1      159.21      191.22     30.84 o 
   4  11   1        8.64       41.83     27.78 o 
   5  11   1      144.66      122.43     34.63 o 
  -5  12   1       26.23       41.14     33.97 o 
  -4  12   1      113.25      110.07     23.71 o 
  -3  12   1       68.88       96.38     26.39 o 
  -2  12   1      163.58      166.30     23.06 o 
  -1  12   1      203.63      202.84     23.53 o 
   0  12   1       73.64      120.50     15.37 o 
   1  12   1      147.94      138.73     16.98 o 
   2  12   1      134.62      142.48     22.48 o 
   3  12   1       87.46      110.43     31.06 o 
   4  12   1      123.88       94.87     29.52 o 
   5  12   1       28.25       42.46     32.45 o 
  -4  13   1      123.29      140.93     39.34 o 
  -3  13   1       15.15       -1.81     22.08 o 
  -2  13   1      145.91      118.62     25.30 o 
  -1  13   1       62.70       53.29     22.19 o 
   0  13   1      127.74      116.65     31.13 o 
   1  13   1       50.40       58.06     30.78 o 
   2  13   1      116.30      154.38     24.54 o 
   3  13   1       17.92      -11.59     32.74 o 
   4  13   1      157.83      194.47     42.84 o 
  -2  14   1       48.26       66.67     26.16 o 
  -1  14   1       30.62       -9.63     30.97 o 
   2  14   1       45.31       66.64     34.03 o 
   0   0   2     2181.23     2023.97     59.67 o 
   1   0   2      414.27      446.96     10.52 o 
   2   0   2    32270.37    30785.05    729.16 o 
   3   0   2      645.81      675.12     37.16 o 
   4   0   2      197.52      172.26     15.03 o 
   5   0   2       76.44       81.39     14.07 o 
   6   0   2       37.69       20.80     21.44 o 
   7   0   2      361.56      375.98     28.65 o 
   8   0   2      134.04      125.05     35.33 o 
  -8   1   2       70.33       88.58     25.51 o 
  -7   1   2       25.81       15.75     15.48 o 
  -6   1   2      631.70      622.32     26.01 o 
  -5   1   2      146.14      149.93     12.39 o 
  -4   1   2     5768.33     5634.47    139.69 o 
  -3   1   2     1841.92     1742.14     57.45 o 
  -2   1   2     7919.11     7788.07    186.49 o 
  -1   1   2     2024.43     1943.01     47.79 o 
   0   1   2     4459.48     4682.98    112.13 o 
   1   1   2     2789.68     2960.28    126.66 o 
   2   1   2     6881.81     6945.57    383.20 o 
   3   1   2     1758.45     1715.51     53.62 o 
   4   1   2     5620.21     5726.75    246.78 o 
   5   1   2      203.76      206.47     25.32 o 
   6   1   2      726.71      716.54     49.03 o 
   7   1   2       33.33       32.15     17.27 o 
   8   1   2       88.21       92.18     33.50 o 
  -8   2   2       33.80       35.17     25.25 o 
  -7   2   2       34.63       34.89     20.73 o 
  -6   2   2     1017.44      980.37     33.84 o 
  -5   2   2      172.31      179.37     13.48 o 
  -4   2   2     2440.48     2370.18     60.89 o 
  -3   2   2     1701.10     1651.08     37.45 o 
  -2   2   2      697.99      678.90     19.70 o 
  -1   2   2     4024.31     3849.53    108.84 o 
   0   2   2      226.45      246.15      8.36 o 
   1   2   2     4298.71     4337.97    127.43 o 
   2   2   2      434.87      446.56     25.10 o 
   3   2   2     1670.89     1711.93     53.68 o 
   4   2   2     2103.06     2147.43     94.98 o 
   5   2   2      128.75      107.93     14.44 o 
   6   2   2     1068.69     1079.50     42.60 o 
   7   2   2       66.97       75.20     18.60 o 
   8   2   2       32.25       -1.77     29.90 o 
  -8   3   2      282.55      274.54     32.38 o 
  -7   3   2       50.93       51.81     21.24 o 
  -6   3   2       66.18       93.34     19.34 o 
  -5   3   2      728.24      716.36     26.46 o 
  -4   3   2      621.58      625.36     17.80 o 
  -3   3   2     4657.27     4566.12     86.34 o 
  -2   3   2     2304.69     2242.29     42.39 o 
  -1   3   2      555.46      587.02     17.24 o 
   0   3   2     1564.82     1515.76     38.21 o 
   1   3   2      381.54      427.86     16.82 o 
   2   3   2     2127.93     2163.56     68.35 o 
   3   3   2     4671.41     4817.82    141.68 o 
   4   3   2      620.49      632.21     46.80 o 
   5   3   2      849.20      861.90     33.89 o 
   6   3   2       98.46      108.42     17.26 o 
   7   3   2       79.11       88.62     30.46 o 
  -8   4   2       41.11       47.10     40.13 o 
  -7   4   2       17.00        6.88     20.82 o 
  -6   4   2      207.76      217.88     25.93 o 
  -5   4   2      313.66      288.33     22.09 o 
  -4   4   2     1214.01     1213.79     27.00 o 
  -3   4   2     3204.83     3229.27     61.97 o 
  -2   4   2     2042.03     1990.63     47.79 o 
  -1   4   2     1391.45     1349.92     29.79 o 
   0   4   2     5450.34     5246.93    108.84 o 
   1   4   2     1372.45     1375.62     35.95 o 
   2   4   2     2227.68     2235.98     67.21 o 
   3   4   2     3225.96     3367.64    101.82 o 
   4   4   2     1226.47     1353.80     45.66 o 
   5   4   2      362.11      340.48     22.44 o 
   6   4   2      168.24      191.05     18.50 o 
   7   4   2       30.05       29.61     26.74 o 
  -8   5   2       37.70       28.51     38.36 o 
  -7   5   2       64.68       39.90     31.35 o 
  -6   5   2      356.79      371.24     28.44 o 
  -5   5   2      125.08      143.54     37.82 o 
  -4   5   2     2487.88     2393.36     55.18 o 
  -3   5   2     1369.22     1360.71     31.84 o 
  -2   5   2     1729.66     1775.45     65.21 o 
  -1   5   2     2505.97     2470.87     51.03 o 
   0   5   2      176.07      178.53      8.44 o 
   1   5   2     2223.70     2274.86     51.41 o 
   2   5   2     1993.86     2083.90     52.71 o 
   3   5   2     1468.58     1463.25     47.90 o 
   4   5   2     2317.40     2491.13     76.96 o 
   5   5   2      138.09      132.98     16.04 o 
   6   5   2      294.91      337.58     36.02 o 
   7   5   2       51.02       76.27     46.66 o 
   8   5   2       40.26       74.69     70.50 o 
  -8   6   2       84.14       96.10     41.20 o 
  -7   6   2      119.51      103.96     35.77 o 
  -6   6   2       17.04       27.18     26.27 o 
  -5   6   2      241.26      252.53     32.11 o 
  -4   6   2      158.55      177.39     18.04 o 
  -3   6   2     1573.81     1551.80     42.06 o 
  -2   6   2     4461.23     4372.41    126.49 o 
  -1   6   2      268.67      242.95     11.14 o 
   0   6   2       51.54       36.73      5.81 o 
   1   6   2      418.26      398.20     12.96 o 
   2   6   2     4016.51     4165.81    106.82 o 
   3   6   2     1518.29     1546.84     43.08 o 
   4   6   2      187.70      180.60     13.27 o 
   5   6   2      273.09      296.74     17.86 o 
   6   6   2       23.50       20.43     29.61 o 
   7   6   2      114.93      138.24     43.16 o 
   8   6   2       77.95      112.83     64.12 o 
  -7   7   2      105.32       65.41     37.16 o 
  -6   7   2      167.17      185.38     34.00 o 
  -5   7   2      247.10      296.22     35.80 o 
  -4   7   2      399.90      372.86     45.44 o 
  -3   7   2      660.52      639.97     29.90 o 
  -2   7   2      781.47      776.06     19.90 o 
  -1   7   2      326.70      311.19     13.00 o 
   0   7   2       85.78      127.12      8.40 o 
   1   7   2      374.76      377.09     13.90 o 
   2   7   2      579.19      610.59     23.01 o 
   3   7   2      705.59      698.53     24.60 o 
   4   7   2      374.20      364.34     24.81 o 
   5   7   2      244.31      309.48     23.79 o 
   6   7   2      169.60      175.09     34.51 o 
   7   7   2      100.00      110.15     46.25 o 
  -7   8   2        3.68        9.12     35.45 o 
  -6   8   2       96.36       63.99     21.18 o 
  -5   8   2       54.76       51.17     27.47 o 
  -4   8   2      123.06      144.60     18.90 o 
  -3   8   2      595.68      550.04     27.98 o 
  -2   8   2      106.99       94.32     14.89 o 
  -1   8   2     1249.27     1281.09     33.07 o 
   0   8   2      992.12      998.72     27.96 o 
   1   8   2     1458.57     1482.59     34.34 o 
   2   8   2       57.74       56.33     10.59 o 
   3   8   2      549.45      525.71     22.01 o 
   4   8   2      137.97      162.16     14.12 o 
   5   8   2       60.91       67.09     29.08 o 
   6   8   2       68.83       39.65     27.53 o 
   7   8   2        9.95        4.67     39.84 o 
  -6   9   2       39.78       32.83     27.47 o 
  -5   9   2       46.98       58.63     28.67 o 
  -4   9   2      220.42      216.32     22.65 o 
  -3   9   2      419.34      446.84     30.83 o 
  -2   9   2      507.16      510.96     29.28 o 
  -1   9   2      788.15      799.80     22.20 o 
   0   9   2       70.80       64.79      9.59 o 
   1   9   2      665.50      656.83     22.03 o 
   2   9   2      545.38      553.05     22.68 o 
   3   9   2      462.08      491.24     22.38 o 
   4   9   2      170.02      176.67     30.53 o 
   5   9   2       58.46       96.26     30.91 o 
   6   9   2       60.81       79.68     33.40 o 
  -6  10   2       11.83       19.64     27.78 o 
  -5  10   2      134.18      142.22     32.17 o 
  -4  10   2       62.18       61.31     20.11 o 
  -3  10   2      289.38      358.54     27.20 o 
  -2  10   2      596.33      574.91     32.37 o 
  -1  10   2       20.34       21.51     14.57 o 
   0  10   2      330.94      369.63     17.85 o 
   1  10   2       20.46       36.10     10.60 o 
   2  10   2      664.57      598.31     25.22 o 
   3  10   2      329.20      333.32     35.74 o 
   4  10   2       45.89       57.17     29.27 o 
   5  10   2      120.49      145.44     33.43 o 
   6  10   2        7.94       -7.23     32.45 o 
  -5  11   2      202.53      285.96     46.28 o 
  -4  11   2      317.29      299.66     26.96 o 
  -3  11   2      245.72      263.19     26.56 o 
  -2  11   2       77.63      103.62     19.16 o 
  -1  11   2       58.32       89.84     27.72 o 
   0  11   2      695.02      635.79     27.52 o 
   1  11   2       60.24       81.89     12.50 o 
   2  11   2      110.65      130.99     15.91 o 
   3  11   2      282.14      268.00     34.76 o 
   4  11   2      363.73      392.70     41.07 o 
   5  11   2      193.59      207.89     37.76 o 
  -4  12   2       18.52       19.13     22.63 o 
  -3  12   2       99.09       98.03     23.75 o 
  -2  12   2      400.96      386.97     44.36 o 
  -1  12   2       63.53       87.89     34.65 o 
   0  12   2       93.93      161.23     30.56 o 
   1  12   2      107.61      127.41     16.51 o 
   2  12   2      449.73      478.98     50.07 o 
   3  12   2       94.08      117.57     29.04 o 
   4  12   2       13.97       21.66     27.72 o 
  -3  13   2        0.01      -22.98     21.58 o 
  -2  13   2       19.44       30.12     21.82 o 
  -1  13   2        4.25      -10.92     19.60 o 
   0  13   2      204.70      209.51     25.29 o 
   2  13   2       21.42       -6.22     28.13 o 
   3  13   2        3.20      -10.17     29.61 o 
  -2  14   2       40.42       23.01     23.90 o 
  -1  14   2       86.40      105.55     30.64 o 
   0  14   2      329.27      339.60     43.16 o 
   1   0   3     1314.45     1334.16     28.81 o 
   2   0   3      118.68       93.69     11.77 o 
   3   0   3       99.35       80.13      8.90 o 
   4   0   3     2313.50     2153.90     70.14 o 
   5   0   3      278.14      336.89     22.75 o 
   6   0   3     1340.08     1411.16     53.61 o 
   7   0   3        2.14       -8.72     19.56 o 
   8   0   3        8.41       26.70     29.41 o 
  -8   1   3      190.89      177.27     38.04 o 
  -7   1   3      152.34      168.31     41.56 o 
  -6   1   3      221.39      243.20     22.90 o 
  -5   1   3      521.28      475.47     26.13 o 
  -4   1   3     1490.27     1524.65     52.55 o 
  -3   1   3      373.44      387.28     14.27 o 
  -2   1   3     3408.23     3252.98     79.66 o 
  -1   1   3     5095.07     5165.59    124.21 o 
   0   1   3     1606.36     1634.63     34.87 o 
   1   1   3     5894.65     6150.23    126.71 o 
   2   1   3     3286.45     3151.23     66.03 o 
   3   1   3      157.28      163.14      9.35 o 
   4   1   3     1447.58     1509.58     41.23 o 
   5   1   3      379.88      374.30     18.08 o 
   6   1   3      303.32      343.82     20.65 o 
   7   1   3      161.70      194.65     22.60 o 
   8   1   3      182.50      172.53     24.45 o 
  -8   2   3      321.57      263.78     44.77 o 
  -7   2   3      259.13      241.34     29.57 o 
  -6   2   3      328.10      302.72     24.24 o 
  -5   2   3     1132.54     1112.17     43.39 o 
  -4   2   3     2025.80     2067.92     68.53 o 
  -3   2   3     1938.39     1881.24     49.10 o 
  -2   2   3     1225.43     1130.69     30.71 o 
  -1   2   3     1042.41     1058.90     27.95 o 
   0   2   3    12532.21    12239.36    291.26 o 
   1   2   3     1057.21     1115.60     35.86 o 
   2   2   3     1078.38     1046.58     27.65 o 
   3   2   3     2303.85     2322.34     58.60 o 
   4   2   3     2359.97     2499.45     79.06 o 
   5   2   3      964.63      962.55     38.24 o 
   6   2   3      263.23      268.31     21.89 o 
   7   2   3      262.94      263.21     24.40 o 
   8   2   3      348.91      361.41     43.09 o 
  -8   3   3       75.08       71.11     25.87 o 
  -7   3   3       84.78       87.74     30.62 o 
  -6   3   3     1713.63     1695.89     62.95 o 
  -5   3   3       49.28       69.60     12.95 o 
  -4   3   3      891.82      859.69     19.42 o 
  -3   3   3     1641.91     1577.33     31.21 o 
  -2   3   3     1410.65     1289.06     37.12 o 
  -1   3   3     7312.77     7185.68    172.72 o 
   0   3   3      809.89      810.86     22.21 o 
   1   3   3     7242.66     7319.89    214.07 o 
   2   3   3     1382.48     1422.26     45.99 o 
   3   3   3     1480.75     1464.45     49.08 o 
   4   3   3      716.56      756.57     31.62 o 
   5   3   3       32.76       44.06     14.04 o 
   6   3   3     1683.70     1695.41     60.30 o 
   7   3   3       64.56       73.93     20.00 o 
   8   3   3      100.19      113.71     37.09 o 
  -8   4   3      235.81      236.06     30.72 o 
  -7   4   3      272.09      289.19     28.51 o 
  -6   4   3      435.50      393.39     32.88 o 
  -5   4   3      308.03      320.97     24.12 o 
  -4   4   3      907.02      871.63     24.64 o 
  -3   4   3     3081.52     2906.28     63.74 o 
  -2   4   3      793.92      761.88     23.48 o 
  -1   4   3     2052.11     2098.40     46.46 o 
   0   4   3     5254.27     5355.24    129.57 o 
   1   4   3     2397.81     2491.76     74.42 o 
   2   4   3      893.14      862.46     31.02 o 
   3   4   3     2902.79     2952.51     90.29 o 
   4   4   3      750.60      769.73     32.03 o 
   5   4   3      249.04      266.85     19.88 o 
   6   4   3      438.73      491.59     30.42 o 
   7   4   3      287.79      306.58     40.73 o 
  -8   5   3       55.67       10.26     37.44 o 
  -7   5   3       45.89       35.21     23.22 o 
  -6   5   3       67.45       59.54     20.57 o 
  -5   5   3      958.72      925.67     41.00 o 
  -4   5   3       48.57       27.28      9.47 o 
  -3   5   3      439.75      429.42     14.75 o 
  -2   5   3     2296.68     2300.72     44.52 o 
  -1   5   3      522.02      553.57     22.01 o 
   0   5   3     2345.29     2234.76     56.66 o 
   1   5   3      548.19      609.70     26.82 o 
   2   5   3     2286.42     2279.57     72.51 o 
   3   5   3      593.50      584.65     25.49 o 
   4   5   3       68.20       68.77     12.68 o 
   5   5   3      963.06      959.18     38.27 o 
   6   5   3       48.84       57.38     18.75 o 
   7   5   3       21.68       34.25     30.94 o 
  -8   6   3        0.80       32.26     39.87 o 
  -7   6   3       70.42       53.73     34.03 o 
  -6   6   3       29.24       15.82     27.62 o 
  -5   6   3      149.33      175.07     17.00 o 
  -4   6   3      897.95      863.84     36.10 o 
  -3   6   3      268.62      269.09     18.70 o 
  -2   6   3     1521.85     1522.37     35.60 o 
  -1   6   3     1347.46     1329.79     37.85 o 
   0   6   3       11.24       26.33      8.27 o 
   1   6   3     1264.68     1283.36     36.81 o 
   2   6   3     1678.04     1690.04     44.15 o 
   3   6   3      307.78      311.32     16.62 o 
   4   6   3      739.71      769.52     32.35 o 
   5   6   3       97.58      102.85     16.72 o 
   6   6   3       45.35       46.47     27.88 o 
   7   6   3       66.42      126.88     45.46 o 
   8   6   3        4.79      -17.05     69.17 o 
  -7   7   3       48.28       69.04     35.58 o 
  -6   7   3       82.74      101.12     29.52 o 
  -5   7   3      184.26      156.57     20.74 o 
  -4   7   3      763.21      704.56     33.00 o 
  -3   7   3      411.36      424.56     25.48 o 
  -2   7   3      323.28      287.37     21.39 o 
  -1   7   3     2220.42     2202.22     62.68 o 
   0   7   3      177.66      207.43     10.26 o 
   1   7   3     2600.56     2617.38     63.52 o 
   2   7   3      438.33      429.62     18.27 o 
   3   7   3      295.08      305.37     17.06 o 
   4   7   3      646.05      649.78     35.75 o 
   5   7   3      170.40      155.03     16.24 o 
   6   7   3       97.96      153.49     38.99 o 
   7   7   3       48.36       98.62     48.87 o 
  -7   8   3       66.30       34.28     31.16 o 
  -6   8   3       98.67       94.27     31.70 o 
  -5   8   3      312.80      342.51     26.47 o 
  -4   8   3      562.92      534.94     30.64 o 
  -3   8   3      458.04      459.14     28.19 o 
  -2   8   3       81.92       83.91     14.37 o 
  -1   8   3      408.96      409.06     15.44 o 
   0   8   3     1027.18     1062.97     27.55 o 
   1   8   3      406.57      415.90     18.50 o 
   2   8   3       28.99       24.87     10.60 o 
   3   8   3      438.91      455.79     21.61 o 
   4   8   3      541.02      522.00     24.10 o 
   5   8   3      293.89      302.47     36.56 o 
   6   8   3       98.18      149.74     38.45 o 
   7   8   3       75.54       49.88     48.14 o 
  -6   9   3      103.81      111.28     34.79 o 
  -5   9   3       33.97       33.29     22.56 o 
  -4   9   3       95.49       91.31     20.21 o 
  -3   9   3      485.34      511.80     30.92 o 
  -2   9   3       24.75       34.64     22.21 o 
  -1   9   3      278.49      290.29     21.90 o 
   0   9   3      499.47      521.91     19.03 o 
   1   9   3      320.82      331.60     17.86 o 
   2   9   3       53.80       57.96     11.98 o 
   3   9   3      465.21      451.45     21.83 o 
   4   9   3       69.57       58.34     16.42 o 
   5   9   3       36.30       39.84     29.27 o 
   6   9   3       92.16      122.71     40.73 o 
  -6  10   3       37.64       22.16     32.14 o 
  -5  10   3       13.62        6.31     26.35 o 
  -4  10   3      206.83      208.25     25.34 o 
  -3  10   3      289.06      254.85     29.38 o 
  -2  10   3      473.41      452.17     30.62 o 
  -1  10   3      719.80      724.10     35.42 o 
   0  10   3       52.14       70.10     13.27 o 
   1  10   3      935.29      955.69     31.68 o 
   2  10   3      508.53      500.37     23.45 o 
   3  10   3      300.65      284.27     18.62 o 
   4  10   3      128.17      178.62     31.44 o 
   5  10   3       10.29        3.85     28.00 o 
   6  10   3       56.23       54.39     38.10 o 
  -5  11   3       81.45      116.83     26.56 o 
  -4  11   3       86.09       76.58     22.65 o 
  -3  11   3       33.40       10.08     19.62 o 
  -2  11   3      367.08      353.69     26.63 o 
  -1  11   3      381.33      390.07     33.40 o 
   0  11   3      571.75      608.08     33.23 o 
   1  11   3      349.02      356.72     21.02 o 
   2  11   3      312.75      327.24     19.91 o 
   3  11   3       58.26       81.58     27.84 o 
   4  11   3       63.06       78.51     28.92 o 
   5  11   3       82.02       80.16     30.24 o 
  -4  12   3      291.17      344.04     32.42 o 
  -3  12   3       50.22       56.94     25.18 o 
  -2  12   3      253.59      290.48     43.53 o 
  -1  12   3       90.59       73.02     20.71 o 
   0  12   3      130.69      125.96     36.23 o 
   1  12   3      102.42      122.11     22.07 o 
   2  12   3      279.24      309.57     28.52 o 
   3  12   3       68.26       68.48     27.06 o 
   4  12   3      259.55      215.12     36.75 o 
  -3  13   3       42.60       -7.16     22.91 o 
  -2  13   3      184.77      180.10     26.19 o 
  -1  13   3      198.47      249.64     30.15 o 
   0  13   3      109.16       74.68     22.19 o 
   1  13   3      241.80      268.02     37.14 o 
   3  13   3       30.66       44.58     30.09 o 
  -1  14   3       15.70        5.95     23.36 o 
   0  14   3      160.15      183.74     26.73 o 
   0   0   4     1700.44     1795.86     54.65 o 
   1   0   4     2000.15     2095.79     44.66 o 
   2   0   4      131.85      130.93      8.89 o 
   3   0   4      264.66      221.10      9.65 o 
   4   0   4     1472.36     1533.50     52.63 o 
   5   0   4     3299.01     3314.11    106.10 o 
   6   0   4       19.19       14.38     20.22 o 
   7   0   4      254.21      278.78     25.74 o 
   8   0   4       73.41       89.69     23.94 o 
  -8   1   4       56.06       48.65     34.22 o 
  -7   1   4      251.03      253.73     25.99 o 
  -6   1   4      757.33      702.67     35.27 o 
  -5   1   4       80.19      100.95     15.32 o 
  -4   1   4     1140.02     1168.99     33.97 o 
  -3   1   4     1759.93     1763.50     45.83 o 
  -2   1   4      626.98      624.67     18.87 o 
  -1   1   4     5021.19     4996.82    103.73 o 
   0   1   4     8995.02     9242.41    189.67 o 
   1   1   4     4912.50     4949.33    102.52 o 
   2   1   4      404.88      403.91     11.37 o 
   3   1   4     1922.76     1925.15     49.78 o 
   4   1   4      959.76     1010.83     30.37 o 
   5   1   4       91.80       91.69     11.97 o 
   6   1   4      790.81      739.31     35.30 o 
   7   1   4      245.12      268.29     30.81 o 
   8   1   4       46.89       73.24     22.35 o 
  -8   2   4      108.20      140.93     39.37 o 
  -7   2   4       20.57       23.77     20.57 o 
  -6   2   4     1014.52     1055.02     45.37 o 
  -5   2   4      798.50      756.60     34.33 o 
  -4   2   4     1344.02     1298.87     37.02 o 
  -3   2   4      462.89      427.65     16.27 o 
  -2   2   4     2996.89     2933.14     75.99 o 
  -1   2   4     3461.56     3483.35     85.32 o 
   0   2   4      125.01      121.07      8.07 o 
   1   2   4     3191.74     3362.11     70.30 o 
   2   2   4     3048.11     3072.14     75.62 o 
   3   2   4      321.29      352.15     16.56 o 
   4   2   4     1315.59     1350.24     37.76 o 
   5   2   4      832.43      824.63     40.96 o 
   6   2   4      867.45      963.54     41.93 o 
   7   2   4        8.74        3.98     18.69 o 
   8   2   4      119.68      150.43     25.91 o 
  -8   3   4       28.93       64.99     26.27 o 
  -7   3   4       52.25       61.75     22.63 o 
  -6   3   4       95.25       84.31     36.48 o 
  -5   3   4      173.48      153.08     19.26 o 
  -4   3   4      461.71      455.40     19.38 o 
  -3   3   4      449.74      402.93     16.49 o 
  -2   3   4      757.75      711.84     22.00 o 
  -1   3   4      330.89      302.90     12.62 o 
   0   3   4    14383.62    14368.70    342.28 o 
   1   3   4      435.03      435.22     11.44 o 
   2   3   4      642.21      602.50     24.64 o 
   3   3   4      488.83      478.30     16.54 o 
   4   3   4      422.19      409.42     16.94 o 
   5   3   4      162.58      151.58     17.05 o 
   6   3   4      136.73      113.21     19.63 o 
   7   3   4       44.61       44.90     21.14 o 
   8   3   4       19.33       36.62     36.53 o 
  -8   4   4      166.07      124.10     28.36 o 
  -7   4   4      154.71      166.51     25.90 o 
  -6   4   4       90.66       85.87     19.90 o 
  -5   4   4      457.33      473.95     21.83 o 
  -4   4   4      242.04      231.34     17.94 o 
  -3   4   4     1436.91     1404.64     41.13 o 
  -2   4   4     2122.66     2042.96     56.98 o 
  -1   4   4     2182.75     2216.37     48.95 o 
   0   4   4     1824.92     1900.60     48.71 o 
   1   4   4     2448.83     2575.94     78.10 o 
   2   4   4     2017.93     2098.13     66.41 o 
   3   4   4     1224.36     1215.44     42.64 o 
   4   4   4      249.87      276.88     19.40 o 
   5   4   4      499.52      532.72     29.14 o 
   6   4   4      142.34      193.11     21.39 o 
   7   4   4      158.18      189.62     23.91 o 
   8   4   4      135.19      163.12     41.07 o 
  -8   5   4      138.70      126.00     29.50 o 
  -7   5   4      186.16      213.44     27.92 o 
  -6   5   4      237.57      212.82     24.05 o 
  -5   5   4      219.91      170.17     15.99 o 
  -4   5   4      311.37      318.97     17.74 o 
  -3   5   4      288.59      250.63     14.92 o 
  -2   5   4     1052.30     1040.37     31.02 o 
  -1   5   4     5557.83     5459.96    122.02 o 
   0   5   4     1793.49     1841.21     47.89 o 
   1   5   4     5572.16     5764.47    172.18 o 
   2   5   4      930.14     1000.19     41.15 o 
   3   5   4      254.83      247.21     17.70 o 
   4   5   4      267.76      279.06     20.57 o 
   5   5   4      215.28      214.05     19.84 o 
   6   5   4      198.41      224.72     21.84 o 
   7   5   4      173.73      178.81     37.16 o 
  -7   6   4       93.40      115.34     25.24 o 
  -6   6   4      386.39      397.21     50.35 o 
  -5   6   4     1447.10     1410.38     44.35 o 
  -4   6   4      217.77      229.69     16.36 o 
  -3   6   4      286.70      262.73     16.34 o 
  -2   6   4      556.45      568.55     21.42 o 
  -1   6   4     1624.91     1677.42     76.33 o 
   0   6   4      723.81      756.18     23.90 o 
   1   6   4     1461.05     1604.56     44.48 o 
   2   6   4      494.63      500.77     37.52 o 
   3   6   4      318.92      350.36     21.49 o 
   4   6   4      174.27      197.02     17.46 o 
   5   6   4     1427.40     1485.83     54.86 o 
   6   6   4      412.83      441.45     30.83 o 
  -7   7   4      105.95      109.42     36.43 o 
  -6   7   4       49.83       42.18     28.51 o 
  -5   7   4        1.33        4.20     16.89 o 
  -4   7   4       64.11       51.88     16.44 o 
  -3   7   4       49.85       44.09     14.25 o 
  -2   7   4      447.93      427.95     24.53 o 
  -1   7   4     1070.83     1019.95     55.18 o 
   0   7   4     2358.07     2408.23     62.55 o 
   1   7   4     1035.86     1075.01     32.40 o 
   2   7   4      482.36      466.28     25.28 o 
   3   7   4       93.52       84.03     11.45 o 
   4   7   4       67.36       65.01     13.07 o 
   5   7   4       11.27       14.59     13.71 o 
   6   7   4       33.51       31.51     22.00 o 
   7   7   4      107.04      131.14     51.84 o 
  -7   8   4        8.08       14.17     33.02 o 
  -6   8   4       97.26       88.24     32.83 o 
  -5   8   4      167.55      169.31     22.38 o 
  -4   8   4      111.05      109.69     19.34 o 
  -3   8   4      240.14      206.38     19.85 o 
  -2   8   4      799.32      783.63     34.70 o 
  -1   8   4      591.22      558.55     37.47 o 
   0   8   4       70.29       65.88     10.43 o 
   1   8   4      451.44      470.29     20.66 o 
   2   8   4      854.12      920.70     49.31 o 
   3   8   4      311.30      293.81     17.73 o 
   4   8   4      125.80      148.68     15.61 o 
   5   8   4      155.77      163.61     26.47 o 
   6   8   4       74.42      106.90     35.42 o 
   7   8   4        7.49       -6.66     46.79 o 
  -6   9   4       42.05       32.93     31.89 o 
  -5   9   4       70.77       58.70     21.27 o 
  -4   9   4       45.65       49.74     19.04 o 
  -3   9   4       88.38       77.20     18.44 o 
  -2   9   4      259.59      281.15     25.26 o 
  -1   9   4     1119.65     1032.57     41.75 o 
   0   9   4     3534.90     3395.73    167.48 o 
   1   9   4     1000.97      990.57     39.42 o 
   2   9   4      156.94      167.79     14.84 o 
   3   9   4       46.24       30.13     13.11 o 
   4   9   4       59.46       46.38     14.93 o 
   5   9   4       80.20       60.74     31.73 o 
   6   9   4       46.09       43.35     37.25 o 
  -6  10   4        8.41       -0.44     29.20 o 
  -5  10   4       81.73       75.45     20.82 o 
  -4  10   4       37.12       55.39     21.73 o 
  -3  10   4      572.24      620.55     36.09 o 
  -2  10   4      620.29      632.89     33.60 o 
  -1  10   4      554.32      476.40     29.53 o 
   0  10   4     1259.26     1185.30     47.20 o 
   1  10   4      620.43      606.41     25.08 o 
   2  10   4      528.29      559.35     25.49 o 
   3  10   4      506.41      502.55     24.58 o 
   4  10   4       37.89       41.16     17.79 o 
   5  10   4       61.63       63.14     27.72 o 
   6  10   4       13.02      -24.18     34.63 o 
  -5  11   4       15.19       15.13     23.57 o 
  -4  11   4       91.59       74.64     23.49 o 
  -3  11   4      112.22      124.45     22.93 o 
  -2  11   4      257.43      275.19     25.72 o 
  -1  11   4      348.10      379.80     28.61 o 
   0  11   4      138.20      149.42     21.11 o 
   1  11   4      326.34      352.66     26.53 o 
   2  11   4      285.36      284.33     19.67 o 
   3  11   4       85.02      103.24     17.50 o 
   4  11   4       90.08       72.14     29.83 o 
   5  11   4       18.77       16.98     30.84 o 
  -4  12   4       44.96       55.48     24.69 o 
  -3  12   4       20.66       -2.59     21.13 o 
  -2  12   4      162.83      168.60     22.86 o 
  -1  12   4      153.08      181.47     24.10 o 
   0  12   4        2.76       22.43     21.80 o 
   1  12   4      134.67      163.34     23.47 o 
   2  12   4      135.39      153.05     23.92 o 
   3  12   4       29.85       -0.32     24.53 o 
   4  12   4       48.48       66.99     32.36 o 
  -3  13   4       47.52       52.04     24.45 o 
  -2  13   4      202.36      233.69     28.11 o 
  -1  13   4        4.89       -7.54     20.48 o 
   0  13   4        3.19      -19.14     20.06 o 
   1  13   4        5.77      -15.25     20.62 o 
  -1  14   4       64.53       32.96     34.41 o 
   0  14   4        0.08       -2.56     26.65 o 
   1  14   4       52.83       60.20     35.96 o 
   1   0   5      499.89      511.94     13.97 o 
   2   0   5     4674.00     4597.19     96.23 o 
   3   0   5      670.41      646.09     17.90 o 
   4   0   5     5593.91     5589.33    117.86 o 
   5   0   5       17.03        9.33     10.93 o 
   6   0   5      451.18      462.27     30.27 o 
   7   0   5        1.78       -1.78     20.32 o 
   8   0   5       41.34       78.43     24.67 o 
  -8   1   5       54.04       61.64     24.04 o 
  -7   1   5       64.29       40.63     30.65 o 
  -6   1   5      103.36      102.52     19.57 o 
  -5   1   5       37.80       40.53     14.54 o 
  -4   1   5      152.04      158.53     11.16 o 
  -3   1   5     1253.28     1251.43     34.60 o 
  -2   1   5     4857.85     4835.78    101.33 o 
  -1   1   5     3709.39     3863.81     81.07 o 
   0   1   5    10774.93    10728.11    220.17 o 
   1   1   5     2790.71     2946.11     62.32 o 
   2   1   5     5220.45     5441.50    113.17 o 
   3   1   5     1217.50     1230.11     28.87 o 
   4   1   5       85.71       97.90     10.15 o 
   5   1   5       31.02       29.74     11.26 o 
   6   1   5      122.67      119.24     18.76 o 
   7   1   5       55.78       29.49     19.62 o 
   8   1   5       38.49       48.79     22.94 o 
  -8   2   5       43.22       71.06     39.08 o 
  -7   2   5      194.43      226.82     33.65 o 
  -6   2   5       49.64       53.85     18.33 o 
  -5   2   5     1376.90     1348.44     51.16 o 
  -4   2   5      224.57      191.28     17.15 o 
  -3   2   5     3432.03     3418.05     85.53 o 
  -2   2   5     2974.22     2969.53     74.25 o 
  -1   2   5      566.16      619.61     19.50 o 
   0   2   5     1130.71     1290.24     29.14 o 
   1   2   5      741.14      816.80     19.32 o 
   2   2   5     3102.56     3294.67     69.47 o 
   3   2   5     3174.11     3262.02     81.42 o 
   4   2   5      159.54      170.86     12.21 o 
   5   2   5     1411.64     1420.45     52.28 o 
   6   2   5       70.50       52.45     17.84 o 
   7   2   5      166.52      168.34     23.61 o 
   8   2   5       35.23       -5.53     23.78 o 
  -8   3   5      100.93      112.89     39.97 o 
  -7   3   5       64.11       44.95     21.87 o 
  -6   3   5        7.95       18.19     17.05 o 
  -5   3   5       15.32       14.44     11.28 o 
  -4   3   5      218.22      238.45     14.33 o 
  -3   3   5     1331.01     1277.77     36.41 o 
  -2   3   5      719.87      722.93     22.77 o 
  -1   3   5     8724.77     8637.49    207.78 o 
   0   3   5        6.08       -0.27      5.18 o 
   1   3   5     7931.27     8122.56    167.38 o 
   2   3   5      793.41      838.52     31.53 o 
   3   3   5     1296.10     1323.53     35.97 o 
   4   3   5      213.55      246.50     18.50 o 
   5   3   5       13.57        1.93     22.75 o 
   6   3   5        9.55       -2.06     18.38 o 
   7   3   5       70.29       67.16     21.55 o 
   8   3   5       92.81       93.17     24.59 o 
  -8   4   5       41.05       52.70     24.72 o 
  -7   4   5      127.54      118.04     24.62 o 
  -6   4   5      300.06      306.00     26.50 o 
  -5   4   5      469.87      401.60     21.38 o 
  -4   4   5     1357.88     1319.58     61.21 o 
  -3   4   5      873.20      822.01     26.93 o 
  -2   4   5      838.98      792.58     26.45 o 
  -1   4   5     1490.03     1498.91     40.23 o 
   0   4   5      349.22      445.36     16.21 o 
   1   4   5     1477.33     1650.84     42.97 o 
   2   4   5      559.60      529.17     24.36 o 
   3   4   5      808.41      827.81     33.51 o 
   4   4   5     1613.15     1597.78     55.57 o 
   5   4   5      452.17      409.83     26.79 o 
   6   4   5      303.58      354.20     27.74 o 
   7   4   5      144.31      158.74     24.31 o 
   8   4   5       33.00       56.01     36.78 o 
  -8   5   5        7.50       17.11     26.36 o 
  -7   5   5       28.20       24.41     22.17 o 
  -6   5   5      202.49      216.71     24.42 o 
  -5   5   5       11.34        3.74     12.56 o 
  -4   5   5      519.03      439.36     22.93 o 
  -3   5   5      243.25      230.64     14.39 o 
  -2   5   5     2135.15     1944.58     52.05 o 
  -1   5   5      364.03      380.27     12.92 o 
   0   5   5     2608.37     2512.60     63.96 o 
   1   5   5      412.43      432.24     22.16 o 
   2   5   5     2290.13     2233.67     72.08 o 
   3   5   5      238.23      245.91     25.65 o 
   4   5   5      622.51      564.90     28.93 o 
   5   5   5       12.86        0.97     15.84 o 
   6   5   5      235.83      249.36     24.25 o 
   7   5   5       31.14       33.98     21.80 o 
   8   5   5       25.39       -3.31     36.12 o 
  -7   6   5       23.40        5.44     22.39 o 
  -6   6   5       22.00       31.42     20.89 o 
  -5   6   5      511.46      533.65     31.48 o 
  -4   6   5      821.80      790.95     29.60 o 
  -3   6   5      220.42      218.87     24.04 o 
  -2   6   5     1480.69     1497.96     42.68 o 
  -1   6   5      270.50      280.48     11.52 o 
   0   6   5      171.09      185.93     11.91 o 
   1   6   5      321.65      328.85     21.51 o 
   2   6   5     1234.09     1294.86     46.25 o 
   3   6   5      172.78      219.19     17.91 o 
   4   6   5     1049.77     1037.12     41.19 o 
   5   6   5      505.21      572.88     39.26 o 
   6   6   5       38.65       49.04     20.13 o 
   7   6   5       20.28       50.32     34.32 o 
  -7   7   5      134.04      104.65     35.01 o 
  -6   7   5       36.25       41.32     17.64 o 
  -5   7   5      115.96      115.17     16.94 o 
  -4   7   5      126.13      133.24     15.61 o 
  -3   7   5     1633.80     1573.21     46.38 o 
  -2   7   5      495.82      479.01     27.02 o 
  -1   7   5     2615.78     2528.85     81.89 o 
   0   7   5      193.12      187.52     12.69 o 
   1   7   5     2218.47     2268.40     61.50 o 
   2   7   5      574.13      585.02     22.53 o 
   3   7   5     1655.58     1564.10     55.64 o 
   4   7   5       98.36      100.02     17.30 o 
   5   7   5      116.99      114.87     19.90 o 
   6   7   5       43.70       51.17     29.33 o 
  -7   8   5       12.91        3.66     34.47 o 
  -6   8   5       65.83       51.87     21.26 o 
  -5   8   5      429.33      426.30     30.07 o 
  -4   8   5       90.07       83.72     19.20 o 
  -3   8   5     2774.70     2731.89     88.90 o 
  -2   8   5      315.08      352.29     34.54 o 
  -1   8   5       94.33       87.67     15.96 o 
   0   8   5       23.64       25.63      9.38 o 
   1   8   5      148.13      157.81     15.04 o 
   2   8   5      284.21      318.07     18.27 o 
   3   8   5     2639.10     2667.13     71.86 o 
   4   8   5      107.94      106.10     17.28 o 
   5   8   5      431.96      453.23     26.44 o 
   6   8   5       61.35       81.83     25.02 o 
   7   8   5       19.71       56.29     61.97 o 
  -6   9   5       12.83       23.33     23.09 o 
  -5   9   5       35.25       37.24     21.39 o 
  -4   9   5       72.31       71.62     19.82 o 
  -3   9   5       22.81       13.87     17.53 o 
  -2   9   5      525.06      520.79     30.89 o 
  -1   9   5     1901.54     1867.79     64.89 o 
   0   9   5       19.06        5.18     14.91 o 
   1   9   5     1736.36     1778.54     51.30 o 
   2   9   5      650.67      631.52     25.82 o 
   3   9   5       32.58       27.84     13.53 o 
   4   9   5       56.63       63.40     15.32 o 
   5   9   5       30.75       40.22     29.66 o 
   6   9   5       19.46      -17.33     38.10 o 
  -5  10   5        5.49       11.95     22.41 o 
  -4  10   5      359.17      321.88     39.51 o 
  -3  10   5       20.12       22.48     18.10 o 
  -2  10   5      124.36      122.02     19.96 o 
  -1  10   5       40.48       33.58     17.30 o 
   0  10   5       13.00       -1.10     14.70 o 
   1  10   5       34.55       35.69     17.64 o 
   2  10   5       60.49       57.20     14.25 o 
   3  10   5       13.32        8.00     13.84 o 
   4  10   5      444.88      460.22     26.33 o 
   5  10   5        4.90       11.11     31.41 o 
  -5  11   5        5.48       -6.12     19.25 o 
  -4  11   5       28.80       39.12     22.95 o 
  -3  11   5        8.87       20.88     20.45 o 
  -2  11   5      237.40      267.32     29.90 o 
  -1  11   5      150.88      111.02     22.05 o 
   0  11   5      308.11      363.07     28.57 o 
   1  11   5      130.13      119.28     20.50 o 
   2  11   5      182.06      246.62     25.97 o 
   3  11   5       12.47       19.09     18.16 o 
   4  11   5       40.85       27.24     26.05 o 
   5  11   5        4.94       13.32     32.39 o 
  -4  12   5       27.97       20.90     24.86 o 
  -3  12   5       50.62       57.79     23.49 o 
  -2  12   5       30.96       18.49     20.13 o 
  -1  12   5        6.82       21.53     20.80 o 
   0  12   5      179.90      172.04     23.89 o 
   1  12   5       11.27       13.59     19.64 o 
   2  12   5       23.58        9.12     20.16 o 
   3  12   5       37.06       13.07     29.90 o 
   4  12   5       35.93       38.96     29.14 o 
  -3  13   5       94.00       75.29     23.75 o 
  -2  13   5       10.68        4.25     24.56 o 
  -1  13   5      213.94      235.37     28.50 o 
   0  13   5       42.39       31.59     37.21 o 
   1  13   5      160.36      200.80     27.48 o 
   2  13   5       11.77        5.86     23.29 o 
   0   0   6       68.03       89.69      8.84 o 
   1   0   6      226.24      204.92      9.42 o 
   2   0   6      291.88      282.99     11.21 o 
   3   0   6     5156.11     5051.17    106.53 o 
   4   0   6      113.26      115.60      9.26 o 
   5   0   6     1226.93     1231.44     43.39 o 
   6   0   6        3.23        5.15     16.64 o 
   7   0   6      291.24      335.97     28.25 o 
   8   0   6        6.28      -33.87     26.03 o 
  -8   1   6       37.89       54.23     24.52 o 
  -7   1   6       60.33       66.88     22.16 o 
  -6   1   6        6.55       11.06     13.47 o 
  -5   1   6      124.51       92.37     13.55 o 
  -4   1   6      129.86      134.05     11.70 o 
  -3   1   6     1492.79     1507.99     35.51 o 
  -2   1   6     3621.71     3682.07     78.43 o 
  -1   1   6     7769.58     7959.94    164.75 o 
   0   1   6     1145.81     1122.64     26.25 o 
   1   1   6     7811.95     7917.28    163.57 o 
   2   1   6     3879.67     4004.89     84.39 o 
   3   1   6     1563.78     1583.47     36.15 o 
   4   1   6       77.30       78.62     10.19 o 
   5   1   6      141.59      140.51     18.97 o 
   6   1   6        9.37        6.51     17.88 o 
   7   1   6       53.54       64.27     22.02 o 
   8   1   6       34.83       45.87     25.38 o 
  -8   2   6       79.87      108.12     26.22 o 
  -7   2   6       45.09       46.44     32.90 o 
  -6   2   6      475.64      498.37     31.87 o 
  -5   2   6       31.28       36.70     11.58 o 
  -4   2   6     1823.51     1811.35     49.65 o 
  -3   2   6     3303.15     3199.43     80.88 o 
  -2   2   6     1526.51     1525.15     41.13 o 
  -1   2   6      737.56      739.72     19.57 o 
   0   2   6     3016.51     3283.78     69.84 o 
   1   2   6      760.70      842.07     20.68 o 
   2   2   6     1715.58     1780.71     39.37 o 
   3   2   6     3423.39     3443.69     73.38 o 
   4   2   6     2005.91     2047.60     68.59 o 
   5   2   6       44.20       66.15     17.29 o 
   6   2   6      445.36      482.01     46.28 o 
   7   2   6       50.75       26.20     28.97 o 
   8   2   6       77.90      107.75     26.77 o 
  -8   3   6       24.51       25.60     36.18 o 
  -7   3   6       23.47       21.73     21.70 o 
  -6   3   6        6.29       -3.52     29.19 o 
  -5   3   6       41.13       31.22     12.36 o 
  -4   3   6      261.02      290.58     17.08 o 
  -3   3   6     1217.85     1200.20     35.09 o 
  -2   3   6     4983.92     4801.43    140.31 o 
  -1   3   6      265.06      290.60     13.74 o 
   0   3   6      559.91      466.76     14.13 o 
   1   3   6      317.49      365.69     11.73 o 
   2   3   6     5638.34     5646.00    117.55 o 
   3   3   6     1233.57     1251.55     45.18 o 
   4   3   6      219.47      225.41     21.42 o 
   5   3   6       50.64       38.79     16.73 o 
   6   3   6        6.66       12.92     18.48 o 
   7   3   6       24.28       44.40     21.88 o 
   8   3   6       31.30       25.64     26.39 o 
  -8   4   6       23.62        9.98     38.23 o 
  -7   4   6      119.34      168.14     25.90 o 
  -6   4   6       60.35       89.93     20.24 o 
  -5   4   6      637.67      685.30     28.18 o 
  -4   4   6      773.39      724.30     27.21 o 
  -3   4   6     1298.73     1288.38     37.66 o 
  -2   4   6      205.76      198.20     12.31 o 
  -1   4   6       59.87       48.06      8.47 o 
   0   4   6      149.03      269.93     56.70 o 
   1   4   6      106.00      101.43      6.14 o 
   2   4   6       90.42       74.70     12.76 o 
   3   4   6     1490.24     1496.64     52.58 o 
   4   4   6      847.82      827.39     35.84 o 
   5   4   6      532.79      575.89     32.28 o 
   6   4   6       58.44       66.43     20.84 o 
   7   4   6      134.06      155.86     24.44 o 
   8   4   6       22.54       32.65     24.75 o 
  -7   5   6       26.24       37.68     23.76 o 
  -6   5   6      139.34      114.39     17.92 o 
  -5   5   6        3.11        0.48     12.95 o 
  -4   5   6       81.26       76.06     12.52 o 
  -3   5   6     1192.04     1133.53     34.96 o 
  -2   5   6       42.52       40.56      9.70 o 
  -1   5   6     3651.79     3601.70     78.05 o 
   0   5   6      191.93      175.09     11.45 o 
   1   5   6     3874.11     3873.52    118.50 o 
   2   5   6       31.72       31.66     12.82 o 
   3   5   6     1084.82     1043.38     40.66 o 
   4   5   6      107.76      121.69     17.41 o 
   5   5   6        2.66        6.21     16.13 o 
   6   5   6      123.39      110.85     21.31 o 
   7   5   6       30.47       24.36     22.73 o 
  -7   6   6       57.62       32.73     24.30 o 
  -6   6   6       31.15       35.68     16.48 o 
  -5   6   6      462.53      503.07     26.01 o 
  -4   6   6      701.55      725.68     28.77 o 
  -3   6   6     2402.65     2150.50     58.96 o 
  -2   6   6      404.81      375.19     19.17 o 
  -1   6   6       72.73       79.00     10.64 o 
   0   6   6      109.46      123.48     19.53 o 
   1   6   6       42.41       33.10     13.13 o 
   2   6   6      387.45      350.87     23.30 o 
   3   6   6     2452.99     2446.42     80.52 o 
   4   6   6      709.30      744.68     45.81 o 
   5   6   6      472.44      502.80     30.68 o 
   6   6   6       60.87       54.76     19.91 o 
   7   6   6       38.50       70.05     36.59 o 
  -7   7   6       58.67       41.86     25.72 o 
  -6   7   6       97.59       99.71     18.06 o 
  -5   7   6      158.55      127.57     18.05 o 
  -4   7   6        0.95        0.84     12.81 o 
  -3   7   6      133.85      129.68     14.81 o 
  -2   7   6      854.12      797.98     28.41 o 
  -1   7   6     1132.90     1073.09     42.37 o 
   0   7   6     2844.58     2852.77     73.75 o 
   1   7   6     1190.05     1151.08     35.05 o 
   2   7   6     1072.66     1034.83     41.56 o 
   3   7   6      135.25      134.16     18.16 o 
   4   7   6        4.58       16.21     16.98 o 
   5   7   6      179.78      188.10     22.62 o 
   6   7   6      117.99      150.58     24.49 o 
   7   7   6       50.29       26.96     34.38 o 
  -6   8   6       97.68      107.04     22.83 o 
  -5   8   6      327.95      283.09     37.35 o 
  -4   8   6      551.07      546.36     32.76 o 
  -3   8   6      187.67      184.99     20.09 o 
  -2   8   6      240.60      208.94     20.73 o 
  -1   8   6       98.49      105.39     16.67 o 
   0   8   6     1010.66      985.13     41.31 o 
   1   8   6      126.31      128.37     13.41 o 
   2   8   6      337.17      367.16     20.38 o 
   3   8   6      201.29      185.56     16.17 o 
   4   8   6      648.89      719.42     36.63 o 
   5   8   6      351.30      358.66     28.01 o 
   6   8   6       78.38      120.34     35.77 o 
  -6   9   6       28.83       31.80     21.76 o 
  -5   9   6        0.39        1.92     21.47 o 
  -4   9   6       60.18       34.08     19.81 o 
  -3   9   6      332.81      301.40     25.07 o 
  -2   9   6     1366.24     1286.94     53.38 o 
  -1   9   6      403.62      399.78     38.64 o 
   0   9   6       67.64       39.13     19.51 o 
   1   9   6      475.38      434.57     28.82 o 
   2   9   6     1426.82     1422.10     58.14 o 
   3   9   6      323.80      313.75     20.94 o 
   4   9   6       41.70       49.51     16.28 o 
   5   9   6        0.49        5.27     16.66 o 
   6   9   6       30.49       16.67     42.81 o 
  -5  10   6      176.66      201.68     27.94 o 
  -4  10   6      122.42      116.32     23.47 o 
  -3  10   6      248.39      245.03     28.16 o 
  -2  10   6        8.32       23.11     17.47 o 
  -1  10   6      170.76      175.25     27.72 o 
   0  10   6        4.06       -4.22     16.68 o 
   1  10   6      161.46      209.11     23.70 o 
   2  10   6       11.96       14.18     13.98 o 
   3  10   6      268.41      295.63     21.02 o 
   4  10   6      118.65      102.21     18.46 o 
   5  10   6      153.75      220.58     28.02 o 
  -4  11   6       28.40       17.65     22.09 o 
  -3  11   6      139.05      109.15     20.35 o 
  -2  11   6       10.17      -15.71     28.97 o 
  -1  11   6      207.78      219.55     25.41 o 
   0  11   6       14.68       22.83     19.85 o 
   1  11   6      243.47      268.95     26.28 o 
   2  11   6       12.96       16.03     19.88 o 
   3  11   6      125.63      145.79     18.22 o 
   4  11   6       33.40       15.52     17.18 o 
  -3  12   6      101.10       87.02     22.93 o 
  -2  12   6       78.82       67.29     22.71 o 
  -1  12   6       87.34       83.24     22.00 o 
   0  12   6       10.37       -0.47     21.53 o 
   1  12   6       77.08       41.53     21.88 o 
   2  12   6       88.24      105.73     24.45 o 
   3  12   6      101.41      105.18     25.21 o 
  -2  13   6        3.76       -9.87     23.74 o 
  -1  13   6        6.57        6.28     22.85 o 
   0  13   6      205.34      253.86     33.18 o 
   1  13   6        6.26       26.20     23.30 o 
   2  13   6       14.41       17.48     22.90 o 
   1   0   7      415.55      431.03     14.01 o 
   2   0   7     2847.61     2892.44     62.65 o 
   3   0   7      169.69      158.49      9.58 o 
   4   0   7     1450.90     1465.72     35.87 o 
   5   0   7        5.46        6.50     16.09 o 
   6   0   7      632.63      686.42     38.01 o 
   7   0   7        1.36      -16.16     21.28 o 
   8   0   7       12.93       34.15     23.71 o 
  -8   1   7       28.80       15.75     24.92 o 
  -7   1   7       87.67       74.32     23.02 o 
  -6   1   7      109.66      110.52     29.38 o 
  -5   1   7      165.95      170.54     16.23 o 
  -4   1   7      792.03      808.90     23.64 o 
  -3   1   7      428.97      399.25     15.42 o 
  -2   1   7     1123.60     1087.53     27.01 o 
  -1   1   7     1215.27     1198.06     28.68 o 
   0   1   7     7700.66     7919.85    164.13 o 
   1   1   7     1458.87     1459.65     33.52 o 
   2   1   7     1492.19     1460.42     34.92 o 
   3   1   7      435.10      435.48     17.80 o 
   4   1   7      746.71      756.44     34.71 o 
   5   1   7      217.46      235.54     22.17 o 
   6   1   7      130.63      138.00     35.93 o 
   7   1   7       96.72       74.99     21.64 o 
   8   1   7       28.05       31.17     24.46 o 
  -8   2   7       25.35       50.74     25.18 o 
  -7   2   7      184.05      223.78     26.79 o 
  -6   2   7      133.90      137.26     21.92 o 
  -5   2   7     1409.21     1423.86     50.84 o 
  -4   2   7      300.94      249.41     15.27 o 
  -3   2   7      751.80      730.00     22.47 o 
  -2   2   7     1642.56     1660.86     38.73 o 
  -1   2   7     1963.82     2030.19     45.51 o 
   0   2   7      938.17      913.68     23.22 o 
   1   2   7     1733.28     1834.67     41.02 o 
   2   2   7     1372.72     1359.86     31.62 o 
   3   2   7     1023.24      971.19     37.52 o 
   4   2   7      369.16      332.63     23.98 o 
   5   2   7     1467.35     1411.46     54.22 o 
   6   2   7      118.37      113.74     21.86 o 
   7   2   7      151.99      165.06     26.00 o 
   8   2   7       35.60       12.84     27.08 o 
  -7   3   7      108.93       64.56     33.31 o 
  -6   3   7       73.87       69.84     19.28 o 
  -5   3   7       30.77       44.06     13.20 o 
  -4   3   7      452.39      439.50     20.98 o 
  -3   3   7      504.60      496.56     20.63 o 
  -2   3   7      310.08      296.81     15.79 o 
  -1   3   7     6090.43     6162.71    129.21 o 
   0   3   7     2570.61     2916.85     63.10 o 
   1   3   7     6681.08     6850.52    142.34 o 
   2   3   7      212.70      215.28     11.42 o 
   3   3   7      580.20      578.74     64.28 o 
   4   3   7      416.45      408.52     26.62 o 
   5   3   7       21.12       23.50     17.73 o 
   6   3   7      101.55      134.34     23.31 o 
   7   3   7      127.43      135.47     25.80 o 
  -7   4   7      110.38      131.65     25.15 o 
  -6   4   7      205.60      229.76     19.96 o 
  -5   4   7      389.81      368.60     22.63 o 
  -4   4   7      383.66      405.26     24.80 o 
  -3   4   7      603.42      552.50     22.16 o 
  -2   4   7      732.06      748.34     25.55 o 
  -1   4   7     1672.73     1579.28     43.48 o 
   0   4   7      125.30      119.39      8.14 o 
   1   4   7     1758.31     1801.60     40.72 o 
   2   4   7      773.33      790.61     33.78 o 
   3   4   7      612.72      654.34     31.56 o 
   4   4   7      361.09      366.07     26.71 o 
   5   4   7      447.78      497.45     43.79 o 
   6   4   7      218.95      272.03     25.97 o 
   7   4   7      119.44      136.16     26.71 o 
  -7   5   7       62.46       40.59     22.92 o 
  -6   5   7        1.32       -9.20     15.97 o 
  -5   5   7      148.76      152.36     16.90 o 
  -4   5   7      189.27      168.98     16.51 o 
  -3   5   7      857.14      806.59     28.23 o 
  -2   5   7      805.47      780.60     26.79 o 
  -1   5   7       81.92       87.83      9.82 o 
   0   5   7     2527.19     2476.02     64.45 o 
   1   5   7       51.05       63.28      8.78 o 
   2   5   7      847.34      858.51     36.02 o 
   3   5   7      850.15      805.88     36.57 o 
   4   5   7      168.65      146.49     19.47 o 
   5   5   7      165.21      158.70     20.93 o 
   6   5   7        2.10       -8.73     20.06 o 
   7   5   7       60.74       96.84     24.68 o 
  -7   6   7      211.55      190.47     29.73 o 
  -6   6   7      324.25      359.65     24.34 o 
  -5   6   7       24.31       30.17     15.67 o 
  -4   6   7       44.24       49.89     14.00 o 
  -3   6   7      513.78      493.03     22.75 o 
  -2   6   7      652.84      611.78     25.61 o 
  -1   6   7      347.96      315.76     17.48 o 
   0   6   7      442.16      460.62     19.41 o 
   1   6   7      409.39      407.56     25.58 o 
   2   6   7      780.55      820.27     35.89 o 
   3   6   7      513.99      502.20     28.87 o 
   4   6   7        8.70       17.77     20.84 o 
   5   6   7       48.39       85.39     38.82 o 
   6   6   7      305.34      335.17     28.45 o 
   7   6   7      222.31      234.99     29.34 o 
  -6   7   7       15.73       17.13     17.95 o 
  -5   7   7      111.68       86.39     17.05 o 
  -4   7   7      735.79      700.87     29.18 o 
  -3   7   7      233.65      235.31     17.51 o 
  -2   7   7      158.75      153.53     14.81 o 
  -1   7   7     1569.56     1521.02     44.11 o 
   0   7   7      714.76      745.79     34.63 o 
   1   7   7     1738.15     1700.79     71.70 o 
   2   7   7      242.70      237.04     21.23 o 
   3   7   7      249.08      244.08     39.29 o 
   4   7   7      609.40      563.49     40.47 o 
   5   7   7      118.27      167.12     23.80 o 
   6   7   7       21.98       35.57     22.07 o 
  -6   8   7       42.57       16.89     18.18 o 
  -5   8   7      438.01      425.34     34.43 o 
  -4   8   7       22.36       11.74     15.66 o 
  -3   8   7      410.06      375.29     23.03 o 
  -2   8   7      617.40      610.70     50.34 o 
  -1   8   7     1686.66     1534.87     68.33 o 
   0   8   7       25.46       44.15     17.03 o 
   1   8   7     1649.65     1630.04     59.80 o 
   2   8   7      509.70      540.83     31.71 o 
   3   8   7      532.82      500.85     31.40 o 
   4   8   7       31.01       60.78     25.62 o 
   5   8   7      440.82      471.70     75.01 o 
   6   8   7       38.18       22.64     25.03 o 
  -6   9   7       26.23      -10.09     23.29 o 
  -5   9   7       43.38       64.69     22.50 o 
  -4   9   7        2.91      -10.44     18.09 o 
  -3   9   7       36.77       18.65     18.59 o 
  -2   9   7       20.11        5.09     17.38 o 
  -1   9   7     1376.62     1265.89     50.22 o 
   0   9   7      390.16      428.24     28.82 o 
   1   9   7     1480.41     1544.05     59.10 o 
   2   9   7       60.12       69.29     13.65 o 
   3   9   7       76.69       84.65     15.90 o 
   4   9   7        6.71       24.45     15.59 o 
   5   9   7       43.36       68.81     19.38 o 
   6   9   7       35.53       41.16     26.54 o 
  -5  10   7        8.63        7.47     20.58 o 
  -4  10   7       75.98       99.78     23.72 o 
  -3  10   7       71.88       60.60     20.26 o 
  -2  10   7       36.96       43.39     19.03 o 
  -1  10   7      260.17      222.91     22.54 o 
   0  10   7       61.72       67.71     19.62 o 
   1  10   7      300.25      306.91     26.95 o 
   2  10   7       66.80       53.57     20.86 o 
   3  10   7       67.02       49.15     17.14 o 
   4  10   7       74.73      122.64     19.41 o 
   5  10   7       12.78       13.40     20.57 o 
  -4  11   7       19.77        5.63     30.17 o 
  -3  11   7       74.45      113.17     24.56 o 
  -2  11   7       30.67       35.90     21.37 o 
  -1  11   7       21.57       14.36     20.03 o 
   0  11   7      327.86      345.78     29.18 o 
   1  11   7       30.36       27.37     21.53 o 
   2  11   7       44.62       56.16     22.19 o 
   3  11   7       79.49      104.50     25.62 o 
   4  11   7       12.87        7.18     18.45 o 
  -3  12   7       93.72      132.16     25.75 o 
  -2  12   7       27.35       23.64     21.56 o 
  -1  12   7       24.64       10.16     23.60 o 
   0  12   7      105.93      146.97     34.22 o 
   1  12   7       36.60       50.04     23.15 o 
   2  12   7       39.29       46.58     23.62 o 
   3  12   7       87.02      121.05     27.59 o 
  -1  13   7      117.70      114.46     26.65 o 
   0  13   7        7.11        0.95     23.12 o 
   1  13   7      139.43      159.70     27.79 o 
   0   0   8     6748.61     6728.13    198.67 o 
   1   0   8      227.70      213.21     10.46 o 
   2   0   8      193.12      185.23     10.01 o 
   3   0   8      675.11      669.31     20.16 o 
   4   0   8      220.89      257.58     16.77 o 
   5   0   8      489.32      449.46     30.53 o 
   6   0   8       78.96       68.99     22.41 o 
   7   0   8      385.84      416.71     33.23 o 
  -7   1   8       85.04       74.71     24.26 o 
  -6   1   8      180.67      184.37     24.29 o 
  -5   1   8      179.53      183.98     21.73 o 
  -4   1   8      225.24      212.62     12.59 o 
  -3   1   8      788.35      805.34     23.18 o 
  -2   1   8      870.77      821.55     22.95 o 
  -1   1   8     1921.14     1959.53     44.49 o 
   0   1   8     2929.08     3024.37     65.65 o 
   1   1   8     2102.20     2123.65     47.55 o 
   2   1   8      795.90      793.57     21.63 o 
   3   1   8      737.42      752.54     21.15 o 
   4   1   8      199.61      181.34     27.02 o 
   5   1   8      132.08      135.34     21.24 o 
   6   1   8      182.64      230.74     25.84 o 
   7   1   8       95.63       72.88     24.38 o 
  -7   2   8       50.37       80.96     24.18 o 
  -6   2   8      205.65      174.11     23.97 o 
  -5   2   8      343.45      321.10     17.94 o 
  -4   2   8      437.60      438.21     18.48 o 
  -3   2   8      233.83      226.79     12.50 o 
  -2   2   8     1546.45     1534.47     36.80 o 
  -1   2   8     2298.48     2304.44     51.63 o 
   0   2   8      548.09      538.49     16.82 o 
   1   2   8     2399.51     2400.58     53.04 o 
   2   2   8     1266.55     1282.28     30.87 o 
   3   2   8      186.37      191.93     18.19 o 
   4   2   8      527.29      502.93     29.94 o 
   5   2   8      352.05      417.18     31.00 o 
   6   2   8      268.31      311.62     28.27 o 
   7   2   8       53.41       70.55     24.38 o 
  -7   3   8       19.66       35.91     23.70 o 
  -6   3   8        3.85      -12.75     18.61 o 
  -5   3   8     1323.37     1371.64     43.28 o 
  -4   3   8      832.38      851.14     30.32 o 
  -3   3   8      352.58      338.31     15.93 o 
  -2   3   8      821.86      794.11     22.88 o 
  -1   3   8     1073.97     1034.16     26.79 o 
   0   3   8     1716.41     1676.25     38.84 o 
   1   3   8     1021.63      988.01     28.57 o 
   2   3   8      794.37      742.10     32.55 o 
   3   3   8      360.10      330.84     26.06 o 
   4   3   8      923.43      938.15     40.74 o 
   5   3   8     1308.32     1340.28     53.52 o 
   6   3   8        5.92       21.65     22.25 o 
   7   3   8        7.11       -4.63     23.64 o 
  -7   4   8      315.00      327.76     48.21 o 
  -6   4   8      188.73      149.21     18.85 o 
  -5   4   8      487.35      516.69     26.31 o 
  -4   4   8      278.62      265.88     27.46 o 
  -3   4   8      595.24      591.40     28.78 o 
  -2   4   8      517.11      503.37     21.98 o 
  -1   4   8     1133.30     1120.60     29.02 o 
   0   4   8     1597.12     1512.61     49.49 o 
   1   4   8     1067.80     1067.70     32.87 o 
   2   4   8      437.88      436.44     25.86 o 
   3   4   8      630.45      605.31     30.87 o 
   4   4   8      243.77      270.81     23.03 o 
   5   4   8      566.07      594.23     46.74 o 
   6   4   8      203.98      189.24     25.46 o 
   7   4   8      267.97      302.95     36.07 o 
  -7   5   8      134.26       74.55     25.78 o 
  -6   5   8      211.23      246.26     23.75 o 
  -5   5   8      107.92      103.80     16.91 o 
  -4   5   8      323.24      332.00     20.49 o 
  -3   5   8      517.88      485.01     22.67 o 
  -2   5   8      636.97      605.40     24.17 o 
  -1   5   8     2038.98     2008.01     54.68 o 
   0   5   8      116.83      119.61      9.52 o 
   1   5   8     1819.39     1831.69     62.86 o 
   2   5   8      715.85      702.37     33.29 o 
   3   5   8      618.86      590.26     31.64 o 
   4   5   8      288.70      295.39     23.86 o 
   5   5   8      103.14       95.41     21.43 o 
   6   5   8      196.52      204.61     26.19 o 
   7   5   8      158.57      164.93     27.85 o 
  -6   6   8      105.40      108.16     20.66 o 
  -5   6   8      412.46      327.06     27.91 o 
  -4   6   8      190.15      196.51     17.90 o 
  -3   6   8      261.49      270.30     17.59 o 
  -2   6   8      266.11      263.31     16.85 o 
  -1   6   8      227.95      227.26     15.77 o 
   0   6   8     1365.68     1357.40     51.02 o 
   1   6   8      242.82      248.19     28.29 o 
   2   6   8      199.67      206.63     20.51 o 
   3   6   8      260.38      280.83     40.71 o 
   4   6   8      214.49      204.85     22.82 o 
   5   6   8      433.92      444.06     32.58 o 
   6   6   8       76.93       96.58     23.89 o 
  -6   7   8       18.35      -12.89     18.56 o 
  -5   7   8      155.65      150.54     20.82 o 
  -4   7   8       34.90        9.28     14.63 o 
  -3   7   8      267.73      271.43     18.78 o 
  -2   7   8      181.82      181.52     15.36 o 
  -1   7   8      267.98      251.51     21.83 o 
   0   7   8     1001.20      987.64     42.08 o 
   1   7   8      259.83      285.90     28.11 o 
   2   7   8      166.64      175.37     21.12 o 
   3   7   8      247.19      272.84     23.97 o 
   4   7   8       17.70       11.39     19.29 o 
   5   7   8      140.95      128.64     23.20 o 
   6   7   8       32.10        9.92     25.32 o 
  -6   8   8       93.49       88.17     22.22 o 
  -5   8   8        1.94        6.51     17.92 o 
  -4   8   8       44.87       63.84     16.73 o 
  -3   8   8      354.53      367.98     27.33 o 
  -2   8   8      334.05      332.68     23.37 o 
  -1   8   8      219.88      212.18     21.87 o 
   0   8   8      404.73      395.28     28.91 o 
   1   8   8      212.35      218.32     35.88 o 
   2   8   8      241.64      281.55     24.89 o 
   3   8   8      356.38      338.61     27.60 o 
   4   8   8       61.99       76.46     21.51 o 
   5   8   8        0.91        0.58     29.71 o 
   6   8   8      107.09      138.63     25.73 o 
  -5   9   8      338.45      258.93     40.71 o 
  -4   9   8      355.14      408.40     44.92 o 
  -3   9   8       30.70       16.18     19.07 o 
  -2   9   8      122.11       84.31     19.94 o 
  -1   9   8      378.80      372.50     27.63 o 
   0   9   8        4.34        1.47     18.35 o 
   1   9   8      440.48      440.51     30.37 o 
   2   9   8       66.27       56.65     20.74 o 
   3   9   8       63.36       51.29     15.68 o 
   4   9   8      325.98      379.11     29.15 o 
   5   9   8      334.99      305.75     30.01 o 
  -4  10   8       16.81       36.05     22.86 o 
  -3  10   8      250.53      233.62     36.34 o 
  -2  10   8       67.56       91.21     21.87 o 
  -1  10   8       72.26       72.64     22.27 o 
   0  10   8      118.98      125.01     22.90 o 
   1  10   8       50.88       22.74     21.56 o 
   2  10   8       56.54       65.35     21.02 o 
   3  10   8      253.62      333.48     30.84 o 
   4  10   8       14.86       -1.76     17.94 o 
  -4  11   8       40.75       38.66     23.89 o 
  -3  11   8      299.29      265.12     35.82 o 
  -2  11   8       95.66      103.11     22.98 o 
  -1  11   8      198.42      185.91     25.62 o 
   0  11   8        0.33       -4.25     20.12 o 
   1  11   8      156.84      193.28     47.56 o 
   2  11   8       93.68      115.42     28.32 o 
   3  11   8      333.83      360.10     41.01 o 
   4  11   8       36.85       19.34     24.57 o 
  -2  12   8       44.68       49.14     23.53 o 
  -1  12   8       75.74      107.57     25.17 o 
   0  12   8      214.97      211.55     28.42 o 
   1  12   8       89.70      106.59     24.90 o 
   2  12   8       37.11       58.23     26.90 o 
   1   0   9     2336.65     2305.56     51.89 o 
   2   0   9       96.67      100.35      9.46 o 
   3   0   9      493.80      509.98     18.30 o 
   4   0   9      334.17      356.73     32.49 o 
   5   0   9        5.77       -1.57     18.37 o 
   6   0   9        2.33       10.80     21.53 o 
   7   0   9       31.64       37.60     24.61 o 
  -7   1   9        9.99       30.14     23.62 o 
  -6   1   9      195.82      186.74     25.12 o 
  -5   1   9      323.40      303.98     27.15 o 
  -4   1   9      750.04      756.20     28.93 o 
  -3   1   9     1230.14     1257.00     32.43 o 
  -2   1   9     1322.57     1340.76     33.50 o 
  -1   1   9      555.19      572.36     18.51 o 
   0   1   9        7.04       12.17      7.23 o 
   1   1   9      630.79      638.65     19.53 o 
   2   1   9     1299.33     1286.42     31.73 o 
   3   1   9     1186.38     1231.48     50.99 o 
   4   1   9      881.84      826.72     55.50 o 
   5   1   9      313.24      298.36     26.34 o 
   6   1   9      147.78      142.89     23.73 o 
   7   1   9       19.06       21.69     23.78 o 
  -7   2   9       47.61       34.70     23.72 o 
  -6   2   9      127.11      157.41     24.03 o 
  -5   2   9      337.99      372.15     55.99 o 
  -4   2   9      143.56      130.94     12.12 o 
  -3   2   9     1459.69     1409.08     35.93 o 
  -2   2   9     2222.03     2178.29     50.16 o 
  -1   2   9      434.63      424.28     16.28 o 
   0   2   9     2030.31     2029.69     46.32 o 
   1   2   9      592.52      599.05     18.78 o 
   2   2   9     2065.78     2048.73     54.19 o 
   3   2   9     1474.47     1454.94     53.42 o 
   4   2   9      100.37       97.24     18.10 o 
   5   2   9      289.75      297.45     26.53 o 
   6   2   9      132.80      133.42     24.53 o 
   7   2   9       53.92       44.25     24.35 o 
  -7   3   9       78.82       47.62     24.11 o 
  -6   3   9      227.11      210.81     31.65 o 
  -5   3   9       22.03       31.79     12.70 o 
  -4   3   9      958.17      968.70     28.87 o 
  -3   3   9     1534.32     1496.46     38.12 o 
  -2   3   9      684.45      685.44     21.58 o 
  -1   3   9      643.42      650.77     20.76 o 
   0   3   9      119.99      129.37      9.73 o 
   1   3   9      690.60      675.57     20.12 o 
   2   3   9      809.83      819.63     35.74 o 
   3   3   9     1525.44     1471.97     54.09 o 
   4   3   9      864.18      901.05     40.92 o 
   5   3   9       26.44       40.64     20.10 o 
   6   3   9      207.68      212.45     26.67 o 
   7   3   9       90.41      105.26     27.91 o 
  -7   4   9      147.38      105.76     25.60 o 
  -6   4   9       22.12       26.37     21.01 o 
  -5   4   9      294.40      286.88     22.45 o 
  -4   4   9      369.80      374.44     21.89 o 
  -3   4   9      485.28      460.44     19.51 o 
  -2   4   9      476.58      438.47     18.20 o 
  -1   4   9     1757.91     1750.18     41.87 o 
   0   4   9     1011.91     1068.50     28.08 o 
   1   4   9     1550.69     1583.00     56.28 o 
   2   4   9      515.71      467.01     27.74 o 
   3   4   9      523.31      514.67     30.37 o 
   4   4   9      317.95      350.07     25.87 o 
   5   4   9      337.74      306.14     28.18 o 
   6   4   9       19.57       14.95     20.54 o 
   7   4   9      118.60      131.93     28.21 o 
  -6   5   9       46.25       52.41     18.18 o 
  -5   5   9      672.18      647.41     29.28 o 
  -4   5   9       91.91       81.85     15.14 o 
  -3   5   9      814.31      799.04     29.68 o 
  -2   5   9      599.19      564.91     24.29 o 
  -1   5   9      259.89      262.69     14.24 o 
   0   5   9      192.35      198.70     14.29 o 
   1   5   9      267.67      247.24     21.05 o 
   2   5   9      593.06      572.12     31.07 o 
   3   5   9      762.61      791.35     37.95 o 
   4   5   9       76.95       90.72     19.63 o 
   5   5   9      621.57      634.22     37.17 o 
   6   5   9       40.83       39.00     24.94 o 
  -6   6   9        2.22        0.57     17.68 o 
  -5   6   9       45.09       50.21     16.85 o 
  -4   6   9      193.98      171.55     18.05 o 
  -3   6   9      226.54      239.29     18.24 o 
  -2   6   9      147.10      147.16     14.73 o 
  -1   6   9     1188.40     1120.57     35.72 o 
   0   6   9      191.73      172.81     20.11 o 
   1   6   9     1097.96     1088.16     44.67 o 
   2   6   9      126.50      103.23     19.18 o 
   3   6   9      263.98      266.55     24.54 o 
   4   6   9      183.83      215.18     24.62 o 
   5   6   9       51.68       37.04     21.24 o 
   6   6   9        2.75       19.05     23.25 o 
  -6   7   9      119.63      138.51     22.36 o 
  -5   7   9       37.70       41.50     16.11 o 
  -4   7   9      359.50      347.66     22.18 o 
  -3   7   9      378.69      345.36     21.44 o 
  -2   7   9      631.36      605.29     31.77 o 
  -1   7   9      133.78      119.97     19.85 o 
   0   7   9      424.66      416.81     29.36 o 
   1   7   9      174.77      164.75     21.03 o 
   2   7   9      478.20      553.25     33.25 o 
   3   7   9      379.33      392.18     29.66 o 
   4   7   9      429.00      393.68     29.85 o 
   5   7   9       31.22       24.40     22.46 o 
   6   7   9       86.11       77.10     25.57 o 
  -5   8   9       87.04      115.40     20.35 o 
  -4   8   9       23.47       15.74     17.69 o 
  -3   8   9      222.92      178.95     18.47 o 
  -2   8   9      352.32      317.16     25.35 o 
  -1   8   9      300.87      292.85     24.69 o 
   0   8   9      213.37      234.00     24.16 o 
   1   8   9      266.43      238.90     47.18 o 
   2   8   9      303.80      268.35     26.25 o 
   3   8   9      241.47      232.96     26.11 o 
   4   8   9       27.03       14.79     20.58 o 
   5   8   9       91.62       71.49     24.60 o 
  -5   9   9       49.88       45.52     18.37 o 
  -4   9   9       18.36        3.01     17.00 o 
  -3   9   9      625.18      562.40     35.06 o 
  -2   9   9      205.93      194.56     43.00 o 
  -1   9   9        0.62        9.61     18.00 o 
   0   9   9        1.81       11.23     19.36 o 
   1   9   9       10.43       -8.48     19.10 o 
   2   9   9      200.18      235.12     42.68 o 
   3   9   9      587.16      658.37     54.35 o 
   4   9   9       39.20       13.53     22.62 o 
   5   9   9       52.59       47.01     23.49 o 
  -4  10   9       88.16       96.42     24.60 o 
  -3  10   9      165.05      138.67     23.97 o 
  -2  10   9       21.52        2.24     19.79 o 
  -1  10   9      520.09      451.08     32.27 o 
   0  10   9      108.47      105.30     23.71 o 
   1  10   9      398.85      404.00     31.32 o 
   2  10   9       36.73       13.83     21.99 o 
   3  10   9      151.23      120.73     25.66 o 
   4  10   9       73.25      113.57     34.47 o 
  -3  11   9       18.86       20.67     23.23 o 
  -2  11   9       42.70       61.55     21.56 o 
  -1  11   9       48.78       48.30     22.84 o 
   0  11   9       15.64       14.72     23.06 o 
   1  11   9       62.75       95.00     25.11 o 
   2  11   9       33.71       13.50     23.88 o 
   3  11   9       17.20       32.12     25.43 o 
  -1  12   9       77.20       95.14     26.67 o 
   0  12   9       25.34       19.51     24.26 o 
   1  12   9       59.25       77.31     27.17 o 
   0   0  10     2770.81     2892.19     90.87 o 
   1   0  10      486.17      451.25     17.44 o 
   2   0  10     3591.33     3515.30     77.03 o 
   3   0  10        1.35       -0.06     15.87 o 
   4   0  10       27.71        5.39     17.80 o 
   5   0  10       90.93       86.18     18.47 o 
   6   0  10       49.30       24.74     22.24 o 
   7   0  10        8.67       32.47     25.79 o 
  -7   1  10        7.21      -13.70     25.67 o 
  -6   1  10      299.17      294.96     29.80 o 
  -5   1  10      149.95      135.82     23.80 o 
  -4   1  10     1183.39     1219.67     83.19 o 
  -3   1  10      509.62      526.58     20.16 o 
  -2   1  10      467.18      458.90     18.23 o 
  -1   1  10      150.60      157.95     11.16 o 
   0   1  10       59.34       63.27      8.88 o 
   1   1  10      168.57      177.98     11.18 o 
   2   1  10      470.92      482.05     17.83 o 
   3   1  10      423.35      435.18     28.51 o 
   4   1  10     1167.32     1172.34     48.67 o 
   5   1  10      167.32      201.28     24.80 o 
   6   1  10      268.83      313.54     30.92 o 
   7   1  10        8.62        2.47     24.54 o 
  -7   2  10        1.60       -3.45     24.58 o 
  -6   2  10        0.69       -8.21     24.89 o 
  -5   2  10      127.52      129.88     22.56 o 
  -4   2  10       36.28       29.39     11.34 o 
  -3   2  10      123.79      138.88     12.48 o 
  -2   2  10      465.24      450.62     17.97 o 
  -1   2  10     3685.86     3737.75     81.60 o 
   0   2  10       17.46       22.75      8.83 o 
   1   2  10     3201.56     3123.40     68.76 o 
   2   2  10      481.93      491.37     28.25 o 
   3   2  10       98.43       86.87     25.27 o 
   4   2  10       29.28       27.58     18.60 o 
   5   2  10      130.64      127.96     22.41 o 
   6   2  10        5.12       -6.67     22.77 o 
   7   2  10       11.01       -8.10     22.56 o 
  -7   3  10       67.19       55.50     32.47 o 
  -6   3  10      106.73       99.11     24.49 o 
  -5   3  10      206.26      219.70     20.05 o 
  -4   3  10       93.88       97.98     13.22 o 
  -3   3  10     2949.47     2801.68     64.27 o 
  -2   3  10       48.46       42.11     10.48 o 
  -1   3  10      328.75      306.08     15.54 o 
   0   3  10      280.11      261.76     13.13 o 
   1   3  10      407.04      399.32     20.00 o 
   2   3  10       61.98       59.16     16.92 o 
   3   3  10     2877.56     2795.11     91.95 o 
   4   3  10       85.14       85.34     19.78 o 
   5   3  10       93.66      136.72     44.12 o 
   6   3  10      114.76      121.02     26.72 o 
   7   3  10       79.19       96.41     28.10 o 
  -6   4  10       21.90      -18.20     22.44 o 
  -5   4  10      137.38      159.71     16.44 o 
  -4   4  10       77.98       62.27     12.87 o 
  -3   4  10      627.65      605.86     22.39 o 
  -2   4  10      625.83      605.81     21.73 o 
  -1   4  10     1015.75      995.07     27.85 o 
   0   4  10     1110.25     1126.69     34.99 o 
   1   4  10     1015.11      987.18     42.16 o 
   2   4  10      640.08      640.99     33.45 o 
   3   4  10      549.11      552.85     32.12 o 
   4   4  10       80.26       84.20     20.46 o 
   5   4  10      120.55      127.77     23.73 o 
   6   4  10       10.53        7.16     23.19 o 
  -6   5  10      102.35      109.92     20.19 o 
  -5   5  10       26.14       26.79     16.08 o 
  -4   5  10      533.41      552.30     23.43 o 
  -3   5  10       83.24       78.53     12.45 o 
  -2   5  10      488.02      485.58     20.35 o 
  -1   5  10      314.99      307.35     16.33 o 
   0   5  10       69.97       73.68     18.13 o 
   1   5  10      346.45      381.71     27.69 o 
   2   5  10      486.19      546.43     31.93 o 
   3   5  10       67.86       71.88     19.05 o 
   4   5  10      536.13      556.97     37.52 o 
   5   5  10       29.19        4.60     23.49 o 
   6   5  10      128.08      150.26     26.66 o 
  -6   6  10       12.26       12.46     22.89 o 
  -5   6  10       65.59       84.37     17.41 o 
  -4   6  10        0.95       16.37     15.84 o 
  -3   6  10       78.29       72.39     15.61 o 
  -2   6  10      954.71      939.26     28.87 o 
  -1   6  10      313.52      329.25     19.23 o 
   0   6  10      339.37      362.65     26.53 o 
   1   6  10      370.86      340.16     25.83 o 
   2   6  10     1011.10     1007.84     43.17 o 
   3   6  10       59.21       86.51     21.10 o 
   4   6  10        7.03       -6.83     19.65 o 
   5   6  10       63.34       78.87     22.85 o 
   6   6  10       13.61        1.35     24.46 o 
  -5   7  10      179.28      199.42     22.00 o 
  -4   7  10       75.10       69.88     17.52 o 
  -3   7  10      452.56      428.04     24.72 o 
  -2   7  10       27.65       20.07     14.20 o 
  -1   7  10      161.27      175.38     22.40 o 
   0   7  10        1.19      -13.84     18.25 o 
   1   7  10      184.49      171.50     22.90 o 
   2   7  10       16.52       18.93     16.68 o 
   3   7  10      401.24      433.57     32.65 o 
   4   7  10       89.82       93.36     23.71 o 
   5   7  10      164.30      205.25     27.70 o 
  -5   8  10       23.97       19.19     17.76 o 
  -4   8  10       63.84       33.88     23.27 o 
  -3   8  10      170.36      187.66     46.99 o 
  -2   8  10       41.08       39.99     19.72 o 
  -1   8  10     1030.98     1061.41     67.56 o 
   0   8  10       54.23       50.79     20.40 o 
   1   8  10     1004.20      988.65     51.47 o 
   2   8  10       44.05       35.70     20.87 o 
   3   8  10      115.82      106.61     24.19 o 
   4   8  10       50.75       61.68     22.09 o 
   5   8  10       23.51       37.11     24.70 o 
  -4   9  10       50.57       23.70     22.08 o 
  -3   9  10      264.69      270.74     31.35 o 
  -2   9  10       75.53       48.63     18.57 o 
  -1   9  10       45.13       39.51     20.63 o 
   0   9  10       24.53       27.30     18.94 o 
   1   9  10       54.69       41.74     21.70 o 
   2   9  10      112.07      139.82     25.74 o 
   3   9  10      267.12      251.69     29.11 o 
   4   9  10       21.60       46.70     24.60 o 
  -3  10  10        6.92       -9.36     21.49 o 
  -2  10  10       42.16       24.64     22.47 o 
  -1  10  10        4.11        4.07     21.46 o 
   0  10  10      474.75      562.63     36.96 o 
   1  10  10        3.38      -12.02     19.67 o 
   2  10  10       70.96       69.90     32.99 o 
   3  10  10        9.08       21.49     24.47 o 
  -2  11  10       85.46       69.42     24.54 o 
  -1  11  10       80.86       63.64     28.90 o 
   0  11  10       19.64        0.13     26.23 o 
   1  11  10       89.99      121.56     27.11 o 
   2  11  10       97.83       73.17     26.95 o 
   1   0  11     2687.54     2701.08     60.99 o 
   2   0  11       72.55       72.55     10.87 o 
   3   0  11      377.46      372.62     28.04 o 
   4   0  11      146.59      136.45     22.63 o 
   5   0  11        1.18      -11.22     21.20 o 
   6   0  11        1.05      -33.22     22.15 o 
  -6   1  11      174.35      193.34     28.78 o 
  -5   1  11      259.55      236.34     27.37 o 
  -4   1  11      378.66      391.87     28.63 o 
  -3   1  11      953.51      995.80     34.12 o 
  -2   1  11      642.45      661.15     22.47 o 
  -1   1  11     1804.60     1760.07     42.54 o 
   0   1  11        1.13        8.17      9.52 o 
   1   1  11     1935.49     1935.08     45.93 o 
   2   1  11      736.93      676.56     43.44 o 
   3   1  11      756.73      748.64     54.88 o 
   4   1  11      330.64      351.74     27.65 o 
   5   1  11      279.90      295.91     28.23 o 
   6   1  11      168.89      173.32     28.84 o 
  -6   2  11       14.43       18.66     24.43 o 
  -5   2  11       12.02      -12.06     21.16 o 
  -4   2  11      368.65      344.66     27.95 o 
  -3   2  11      166.48      182.15     14.38 o 
  -2   2  11      693.16      690.05     23.34 o 
  -1   2  11     2008.53     2008.67     47.75 o 
   0   2  11     3311.58     3263.58     72.25 o 
   1   2  11     1834.83     1803.22     50.20 o 
   2   2  11      669.07      683.52     37.69 o 
   3   2  11      161.21      172.18     21.36 o 
   4   2  11      356.15      379.02     29.19 o 
   5   2  11       12.20        6.73     21.34 o 
   6   2  11       15.24        0.80     23.48 o 
  -6   3  11      444.42      502.64     36.96 o 
  -5   3  11       25.23       40.96     21.39 o 
  -4   3  11      255.09      246.22     16.68 o 
  -3   3  11        3.42        4.98     11.20 o 
  -2   3  11      602.52      608.05     22.55 o 
  -1   3  11       91.47       83.41     11.31 o 
   0   3  11       15.83        6.20      9.66 o 
   1   3  11       75.18       56.15     16.71 o 
   2   3  11      548.80      550.66     31.82 o 
   3   3  11        3.76        0.02     17.59 o 
   4   3  11      265.55      248.75     25.69 o 
   5   3  11       45.52       21.80     21.54 o 
   6   3  11      445.56      507.60     37.15 o 
  -6   4  11        3.03      -27.61     22.48 o 
  -5   4  11       10.74       13.68     16.95 o 
  -4   4  11       90.39       72.71     14.55 o 
  -3   4  11       60.43       61.15     13.12 o 
  -2   4  11       68.50       63.85     12.28 o 
  -1   4  11     1088.96     1065.20     30.16 o 
   0   4  11     1440.05     1407.88     42.39 o 
   1   4  11     1250.23     1177.24     47.40 o 
   2   4  11       61.34       78.92     19.36 o 
   3   4  11       29.29       36.93     19.23 o 
   4   4  11      108.88      114.90     22.22 o 
   5   4  11       11.65        1.75     22.07 o 
   6   4  11        1.84       -4.78     24.37 o 
  -6   5  11       19.96       34.92     23.32 o 
  -5   5  11      361.03      383.72     21.65 o 
  -4   5  11        3.10        3.91     13.80 o 
  -3   5  11      481.97      490.83     22.24 o 
  -2   5  11       10.80        0.74     11.27 o 
  -1   5  11      193.54      181.80     16.80 o 
   0   5  11        3.20       16.31     17.40 o 
   1   5  11      181.35      175.20     20.72 o 
   2   5  11        8.35       17.06     18.21 o 
   3   5  11      540.23      557.77     34.85 o 
   4   5  11        6.73       -6.10     19.24 o 
   5   5  11      311.67      350.62     31.71 o 
   6   5  11       24.69       23.02     24.93 o 
  -5   6  11        4.42       -9.24     15.02 o 
  -4   6  11       30.29       14.59     15.11 o 
  -3   6  11      147.78      148.98     15.55 o 
  -2   6  11      299.13      310.38     20.91 o 
  -1   6  11      958.63      929.39     59.82 o 
   0   6  11      373.57      388.83     29.21 o 
   1   6  11      953.71      938.05     43.87 o 
   2   6  11      301.16      287.91     26.28 o 
   3   6  11      125.34      129.98     22.81 o 
   4   6  11       21.91      -12.21     21.74 o 
   5   6  11        5.43        4.22     23.36 o 
  -5   7  11       56.95       57.18     19.70 o 
  -4   7  11      404.50      427.81     28.58 o 
  -3   7  11       56.34       62.64     29.64 o 
  -2   7  11      306.83      298.24     28.37 o 
  -1   7  11      482.93      411.74     30.11 o 
   0   7  11       94.02       86.83     21.85 o 
   1   7  11      500.22      484.90     49.80 o 
   2   7  11      376.96      371.21     29.41 o 
   3   7  11       38.67       39.96     22.00 o 
   4   7  11      354.21      397.57     39.04 o 
   5   7  11       66.54       75.24     25.26 o 
  -4   8  11       53.53       24.83     19.17 o 
  -3   8  11       54.08       52.66     27.13 o 
  -2   8  11      133.68      108.02     23.47 o 
  -1   8  11       12.44        5.77     20.44 o 
   0   8  11      980.15      918.67     45.13 o 
   1   8  11       17.57       25.23     20.90 o 
   2   8  11      152.56      182.94     26.14 o 
   3   8  11       56.30       57.04     22.61 o 
   4   8  11       48.80       47.36     24.48 o 
  -3   9  11       73.88       86.44     24.75 o 
  -2   9  11      166.60      144.05     25.12 o 
  -1   9  11       35.99       41.18     22.39 o 
   0   9  11        2.31       -1.55     20.91 o 
   1   9  11       39.42       25.90     22.47 o 
   2   9  11      159.57      164.42     27.31 o 
   3   9  11       65.66       72.08     25.61 o 
  -2  10  11       16.63       -5.44     25.16 o 
  -1  10  11      210.10      200.64     27.92 o 
   0  10  11      101.32       76.57     25.15 o 
   1  10  11      230.95      267.04     35.48 o 
   2  10  11       13.43       24.16     25.37 o 
   0  11  11        0.02        6.46     24.77 o 
   0   0  12     3352.14     3435.34    108.44 o 
   1   0  12       16.68       30.65     10.94 o 
   2   0  12     1464.38     1445.79     54.52 o 
   3   0  12      214.56      234.11     23.68 o 
   4   0  12       62.03       81.96     22.44 o 
   5   0  12      308.15      282.55     29.63 o 
   6   0  12       60.74       43.55     26.24 o 
  -6   1  12      180.58      160.56     29.36 o 
  -5   1  12      234.93      231.40     28.96 o 
  -4   1  12      762.63      739.84     57.55 o 
  -3   1  12      299.57      338.38     27.09 o 
  -2   1  12      418.80      417.06     19.61 o 
  -1   1  12      376.55      347.11     17.32 o 
   0   1  12      473.13      449.49     19.51 o 
   1   1  12      461.18      448.81     28.60 o 
   2   1  12      427.62      441.04     29.34 o 
   3   1  12      378.95      414.17     31.21 o 
   4   1  12      749.03      776.44    116.49 o 
   5   1  12      274.34      261.92     29.71 o 
   6   1  12      200.99      200.39     30.03 o 
  -6   2  12       48.65       65.06     27.38 o 
  -5   2  12       65.03      102.68     25.14 o 
  -4   2  12      287.82      273.79     27.56 o 
  -3   2  12      394.76      395.31     19.92 o 
  -2   2  12      225.65      238.35     15.25 o 
  -1   2  12      737.03      765.95     25.34 o 
   0   2  12      353.98      322.57     16.40 o 
   1   2  12      803.80      842.87     39.41 o 
   2   2  12      255.68      253.12     38.07 o 
   3   2  12      441.20      426.75     31.20 o 
   4   2  12      287.33      276.59     27.80 o 
   5   2  12       66.39       59.64     24.43 o 
   6   2  12       56.43       83.60     27.79 o 
  -6   3  12      134.63       93.56     27.79 o 
  -5   3  12      364.20      419.90     51.35 o 
  -4   3  12       78.33       84.18     21.86 o 
  -3   3  12      186.60      209.57     15.72 o 
  -2   3  12       46.72       44.01     12.83 o 
  -1   3  12      562.28      574.48     22.23 o 
   0   3  12      475.84      486.92     23.99 o 
   1   3  12      606.55      560.25     32.68 o 
   2   3  12       72.33       73.52     18.55 o 
   3   3  12      165.92      202.14     24.59 o 
   4   3  12       92.31       89.79     22.97 o 
   5   3  12      349.60      379.44     65.38 o 
   6   3  12      126.49       91.43     28.45 o 
  -5   4  12       39.21        5.00     24.55 o 
  -4   4  12      153.32      128.79     16.22 o 
  -3   4  12      284.48      276.22     17.95 o 
  -2   4  12      391.32      421.17     21.13 o 
  -1   4  12      334.89      398.08     50.73 o 
   0   4  12      605.06      658.69     35.53 o 
   1   4  12      304.84      331.29     25.42 o 
   2   4  12      366.84      384.21     28.67 o 
   3   4  12      228.33      210.87     24.91 o 
   4   4  12      164.84      145.76     30.21 o 
   5   4  12       40.30       20.63     23.95 o 
  -5   5  12       38.94       21.14     18.77 o 
  -4   5  12      291.30      315.41     19.65 o 
  -3   5  12       14.12       19.80     13.48 o 
  -2   5  12      364.47      382.69     23.56 o 
  -1   5  12       87.78       61.17     19.83 o 
   0   5  12       99.33       97.71     23.44 o 
   1   5  12       54.12       62.77     20.76 o 
   2   5  12      323.98      357.76     28.32 o 
   3   5  12       12.36        1.85     20.72 o 
   4   5  12      305.11      308.15     29.67 o 
   5   5  12       30.21        1.59     24.15 o 
  -5   6  12       88.01       92.46     21.26 o 
  -4   6  12       38.31       49.15     15.49 o 
  -3   6  12       77.64       82.56     14.93 o 
  -2   6  12      302.10      294.26     37.15 o 
  -1   6  12      179.90      228.87     24.82 o 
   0   6  12      642.88      642.01     38.51 o 
   1   6  12      155.74      173.96     24.26 o 
   2   6  12      312.37      306.89     33.59 o 
   3   6  12      113.38      129.98     33.48 o 
   4   6  12       36.86       39.79     23.76 o 
   5   6  12       86.47      119.31     28.87 o 
  -4   7  12       29.39       13.54     16.01 o 
  -3   7  12      248.80      270.62     23.27 o 
  -2   7  12       21.68       33.72     20.92 o 
  -1   7  12       16.23       18.44     20.28 o 
   0   7  12      131.14      118.84     23.79 o 
   1   7  12       19.52       38.04     22.79 o 
   2   7  12       23.62       25.21     22.08 o 
   3   7  12      258.74      254.02     28.50 o 
   4   7  12       31.80       36.13     24.84 o 
  -3   8  12       90.55       67.80     19.06 o 
  -2   8  12       45.54       50.29     21.25 o 
  -1   8  12      679.69      677.02     41.15 o 
   0   8  12       12.30       28.60     22.44 o 
   1   8  12      618.52      643.82     46.90 o 
   2   8  12       52.97       91.76     25.35 o 
   3   8  12      118.53      123.63     26.91 o 
  -3   9  12      131.49      123.02     25.89 o 
  -2   9  12       24.11       18.76     22.84 o 
  -1   9  12       80.58       97.50     24.80 o 
   0   9  12      103.00      107.01     26.05 o 
   1   9  12       86.68      115.22     26.87 o 
   2   9  12       10.18       24.56     24.07 o 
   3   9  12      129.60      146.08     30.03 o 
  -1  10  12       44.18       53.92     24.70 o 
   0  10  12       92.62      159.68     27.90 o 
   1  10  12       50.26       32.53     25.80 o 
   1   0  13       75.64       93.13     13.07 o 
   2   0  13      429.37      422.62     29.66 o 
   3   0  13     1562.23     1618.44     62.42 o 
   4   0  13      128.25      186.67     26.73 o 
   5   0  13        5.44        9.34     23.77 o 
  -5   1  13      365.24      348.42     32.13 o 
  -4   1  13      199.17      222.55     30.46 o 
  -3   1  13      225.87      208.88     45.29 o 
  -2   1  13      287.42      314.43     26.28 o 
  -1   1  13      323.66      301.65     16.47 o 
   0   1  13      553.63      563.76     22.40 o 
   1   1  13      211.39      217.85     21.95 o 
   2   1  13      254.51      192.55     22.84 o 
   3   1  13      297.91      314.29     51.73 o 
   4   1  13      208.80      227.43     28.06 o 
   5   1  13      294.26      341.81     39.51 o 
  -5   2  13       56.46       64.19     26.20 o 
  -4   2  13       43.80        7.18     22.71 o 
  -3   2  13      108.43      143.79     42.08 o 
  -2   2  13     1105.45     1093.64     36.28 o 
  -1   2  13      200.19      196.49     15.04 o 
   0   2  13      279.19      333.84     20.53 o 
   1   2  13      169.54      169.94     22.44 o 
   2   2  13     1206.15     1140.20     48.80 o 
   3   2  13       97.66      109.03     22.68 o 
   4   2  13       49.25       39.80     23.37 o 
   5   2  13       67.98       56.16     22.92 o 
  -5   3  13       29.64       16.14     24.94 o 
  -4   3  13      532.03      518.78     37.41 o 
  -3   3  13      134.66      134.65     18.92 o 
  -2   3  13      105.46      121.28     15.31 o 
  -1   3  13      230.71      256.60     18.94 o 
   0   3  13      179.45      196.79     23.24 o 
   1   3  13      231.84      243.75     25.28 o 
   2   3  13       69.18       41.07     20.70 o 
   3   3  13      164.13      132.81     24.45 o 
   4   3  13      530.02      534.93     37.73 o 
   5   3  13       23.46       51.29     24.57 o 
  -5   4  13       57.95       20.57     25.75 o 
  -4   4  13      217.80      218.04     28.22 o 
  -3   4  13      169.41      183.21     16.88 o 
  -2   4  13      514.78      513.75     31.66 o 
  -1   4  13      349.37      378.27     28.54 o 
   0   4  13      130.50      163.07     22.51 o 
   1   4  13      289.42      341.10     28.41 o 
   2   4  13      493.12      517.73     40.22 o 
   3   4  13      168.41      161.40     25.44 o 
   4   4  13      260.95      296.79     46.38 o 
   5   4  13       67.65       64.84     23.94 o 
  -4   5  13        7.64       -3.50     19.05 o 
  -3   5  13      178.39      224.92     18.85 o 
  -2   5  13      257.00      253.26     21.21 o 
  -1   5  13       92.00       65.74     20.37 o 
   0   5  13      342.81      367.32     37.76 o 
   1   5  13      124.36       87.53     22.29 o 
   2   5  13      253.90      278.99     29.41 o 
   3   5  13      145.47      149.44     26.26 o 
   4   5  13       11.48        1.93     23.10 o 
  -4   6  13       68.54      107.45     17.96 o 
  -3   6  13      328.81      318.98     38.39 o 
  -2   6  13      148.42      147.18     25.96 o 
  -1   6  13      145.45      147.03     23.73 o 
   0   6  13      311.06      297.90     28.91 o 
   1   6  13      129.38      155.80     25.69 o 
   2   6  13      130.67      112.27     25.70 o 
   3   6  13      277.97      267.60     29.78 o 
   4   6  13       69.49       47.94     26.17 o 
  -3   7  13      134.05       81.05     19.02 o 
  -2   7  13       79.30       96.06     24.86 o 
  -1   7  13       91.77      107.61     24.25 o 
   0   7  13       30.21        4.40     20.58 o 
   1   7  13       58.30       60.94     24.61 o 
   2   7  13       68.18       70.82     25.48 o 
   3   7  13      152.70      153.74     28.10 o 
  -2   8  13      237.76      226.61     49.98 o 
  -1   8  13        0.40       16.04     22.52 o 
   0   8  13       99.75      168.61     27.51 o 
   1   8  13        2.78       22.54     35.42 o 
   2   8  13      260.42      268.18     30.64 o 
  -1   9  13       51.29       54.33     25.81 o 
   0   9  13       46.73       51.17     25.14 o 
   1   9  13       36.41       21.02     25.72 o 
   0   0  14     1357.69     1257.33     50.37 o 
   1   0  14      158.81      143.70     21.96 o 
   2   0  14       57.62       73.74     21.86 o 
   3   0  14      230.12      294.48     29.38 o 
   4   0  14       76.80       80.64     25.12 o 
   5   0  14        6.94        7.41     25.59 o 
  -5   1  14      179.44      160.74     29.04 o 
  -4   1  14       27.90       25.56     23.36 o 
  -3   1  14       39.14       39.60     23.01 o 
  -2   1  14      351.18      370.01     29.08 o 
  -1   1  14      358.46      354.75     18.70 o 
   0   1  14      446.07      456.64     25.57 o 
   1   1  14      345.75      365.55     31.89 o 
   2   1  14      338.49      345.56     29.24 o 
   3   1  14       89.55       64.96     21.06 o 
   4   1  14       36.56       39.62     25.01 o 
   5   1  14      189.38      169.46     29.98 o 
  -4   2  14      344.09      386.70     38.69 o 
  -3   2  14      235.46      251.41     28.42 o 
  -2   2  14      351.65      337.50     28.34 o 
  -1   2  14      143.84      154.11     18.32 o 
   0   2  14        5.86       38.57     18.85 o 
   1   2  14      203.63      200.61     24.44 o 
   2   2  14      360.56      342.90     28.50 o 
   3   2  14      217.83      266.26     28.65 o 
   4   2  14      342.86      394.04     34.21 o 
  -4   3  14       40.59       57.27     25.92 o 
  -3   3  14       81.22       92.27     24.11 o 
  -2   3  14      513.68      528.54     25.41 o 
  -1   3  14       31.85       38.21     16.48 o 
   0   3  14      428.09      415.26     37.98 o 
   1   3  14       26.57       39.92     21.00 o 
   2   3  14      546.19      526.42     41.03 o 
   3   3  14       87.57       73.95     24.50 o 
   4   3  14       33.15       32.98     24.95 o 
  -4   4  14      111.21      114.50     27.37 o 
  -3   4  14      223.59      269.33     24.25 o 
  -2   4  14      246.04      273.26     21.59 o 
  -1   4  14      115.68      129.68     23.44 o 
   0   4  14      137.28      141.19     22.65 o 
   1   4  14       98.92       97.77     23.03 o 
   2   4  14      256.34      239.50     27.90 o 
   3   4  14      240.07      245.15     28.99 o 
   4   4  14      115.33      122.90     27.49 o 
  -4   5  14      103.30      147.59     41.07 o 
  -3   5  14       37.26       42.81     18.87 o 
  -2   5  14      161.02      146.21     44.99 o 
  -1   5  14      430.74      474.99     34.25 o 
   0   5  14        0.15       32.35     22.66 o 
   1   5  14      490.25      493.32     34.14 o 
   2   5  14      165.67      136.66     25.82 o 
   3   5  14       30.83       35.30     24.72 o 
   4   5  14       84.89      128.03     28.25 o 
  -3   6  14      225.53      261.96     23.59 o 
  -2   6  14       94.75      112.27     26.16 o 
  -1   6  14       42.58       60.08     24.69 o 
   0   6  14      303.07      258.24     29.26 o 
   1   6  14       23.84       19.89     23.52 o 
   2   6  14      109.78      121.94     27.52 o 
   3   6  14      235.15      249.63     31.44 o 
  -2   7  14       68.05      105.46     25.63 o 
  -1   7  14       66.37       65.12     23.52 o 
   0   7  14      220.74      296.66     31.91 o 
   1   7  14       77.02       86.72     25.94 o 
   2   7  14       59.35       97.06     27.28 o 
  -1   8  14      111.92       97.22     25.65 o 
   0   8  14        2.51       10.27     24.99 o 
   1   8  14      142.33      109.83     28.68 o 
   1   0  15       29.81       62.69     21.63 o 
   2   0  15      233.76      264.36     27.67 o 
   3   0  15        8.48       41.00     22.71 o 
   4   0  15      636.97      638.85     43.53 o 
  -4   1  15       38.91       44.54     27.59 o 
  -3   1  15       18.25       36.01     24.23 o 
  -2   1  15      370.53      436.18     34.05 o 
  -1   1  15      247.63      255.24     26.37 o 
   0   1  15      599.30      610.62     36.79 o 
   1   1  15      271.80      293.05     28.07 o 
   2   1  15      336.49      406.78     38.04 o 
   3   1  15        4.88       11.67     21.58 o 
   4   1  15       52.24       39.71     25.87 o 
  -3   2  15      242.32      280.47     40.98 o 
  -2   2  15       25.60       49.15     22.83 o 
  -1   2  15      173.00      166.29     20.03 o 
   0   2  15      188.47      233.02     26.44 o 
   1   2  15      189.12      176.20     25.25 o 
   2   2  15       32.25       48.72     23.65 o 
   3   2  15      259.13      289.43     52.11 o 
  -3   3  15       92.44       91.13     26.58 o 
  -2   3  15       66.40       75.89     32.74 o 
  -1   3  15      595.01      611.45     38.77 o 
   0   3  15       96.00      103.81     23.98 o 
   1   3  15      609.17      605.99     39.35 o 
   2   3  15       62.44       67.91     24.79 o 
   3   3  15       81.67       92.14     25.58 o 
  -3   4  15      119.22      155.99     41.29 o 
  -2   4  15      119.09      128.97     25.23 o 
  -1   4  15      102.12      127.80     25.97 o 
   0   4  15      269.37      300.74     29.73 o 
   1   4  15       88.65      108.84     25.28 o 
   2   4  15      136.82      154.86     28.59 o 
   3   4  15      120.92      142.52     28.44 o 
  -2   5  15      115.38      116.31     25.76 o 
  -1   5  15       55.60       47.16     33.54 o 
   0   5  15      749.35      742.88     43.49 o 
   1   5  15       52.36       59.96     25.77 o 
   2   5  15      131.44      162.20     28.51 o 
  -1   6  15       75.04       48.98     25.45 o 
   0   6  15       39.59       37.78     24.97 o 
   1   6  15       70.67       55.73     26.14 o 
   1   0  16      109.27      138.08     26.36 o 
   2   0  16       71.35       53.23     26.40 o 
  -2   1  16      271.55      312.67     31.13 o 
  -1   1  16      421.73      506.32     53.98 o 
   0   1  16      305.36      347.33     40.82 o 
   1   1  16      460.74      477.40     35.99 o 
   2   1  16      231.30      233.02     29.74 o 
  -2   2  16      212.24      219.63     41.48 o 
   0   2  16       22.13       11.87     22.47 o 
   1   2  16       35.15       53.74     24.03 o 
   2   2  16      202.39      266.36     33.95 o 
  -1   3  16       32.58       18.21     22.47 o 
   0   3  16      580.85      615.23     40.30 o 
   1   3  16       25.71       -1.50     24.61 o 
   2   3  16      213.74      224.48     29.26 o 
  -1   4  16       25.43       28.59     23.92 o 
   0   4  16        6.70       25.59     24.92 o 
   1   4  16       25.77       30.58     26.14 o 
                                                 
